# Supplementary material for: Health-related quality of life and its influencing factors for patients with hypertension: evidence from the urban and rural areas of Shaanxi Province, China
Source: BMC Health Serv Res. 2016 Jul 18;16:277. doi: 10.1186/s12913-016-1536-x (PMC4950775; doi:10.1186/s12913-016-1536-x)
Supplement: Additional file 1: — Dataset used in this study. (XLS 971 kb) [file 12913_2016_1536_MOESM1_ESM.xls]

## Sheet: Dataset
urb_rur	area	agegroup	gender	nationality	edu	employment	perexp	smoke	drink	examination	guidance	insurance	exercise2	marriage2	mobility	selfcare	activity	pain	anxiety
1	3	4	2	1	1	4	1277	2	2	2	2	2	2	3	2	2	2	1	2
1	3	3	2	1	1	1	2600	2	2	2	2	2	1	1	2	1	1	2	1
1	3	4	2	1	1	1	2300	2	2	2	2	2	1	1	1	1	1	2	1
1	3	2	2	1	2	1	9120	2	2	1	1	2	2	1	1	1	1	1	1
1	2	3	2	1	2	4	5000	2	2	1	2	2	1	3	1	1	1	2	1
1	2	3	2	1	2	1	15000	2	2	2	2	2	2	1	2	2	2	2	1
1	2	3	1	1	1	4	4700	2	2	1	2	2	2	2	2	2	2	2	1
1	2	3	1	1	3	1	4666.67	1	1	2	2	2	2	1	1	1	1	1	1
1	2	4	2	1	2	4	4000	2	2	2	1	2	1	1	1	1	1	1	1
1	2	2	2	1	2	2	11310.3	2	2	1	2	2	2	1	1	1	1	1	1
1	2	3	2	1	3	2	#NULL!	2	2	1	1	2	2	1	1	1	1	2	1
1	3	4	1	1	1	4	2400	1	2	2	2	2	2	1	2	2	2	2	2
1	2	4	2	1	3	2	7986	2	2	2	1	2	1	1	1	1	1	1	1
1	3	1	2	1	3	1	11640	2	2	2	2	2	1	1	1	1	1	1	1
1	3	2	2	1	3	1	11650	2	2	1	1	2	1	1	2	2	2	2	2
1	2	4	2	1	3	1	5980	2	2	1	2	2	2	3	2	1	1	2	1
1	2	4	2	1	3	2	12030	2	2	2	2	2	1	1	1	1	1	1	1
1	2	3	2	1	1	4	1250	2	2	1	2	2	1	1	1	1	2	2	1
1	2	3	1	1	3	1	4500	1	1	1	1	2	1	1	1	1	1	2	1
1	2	3	2	1	3	1	9333.33	2	2	1	2	2	1	1	1	1	1	1	1
1	2	4	2	1	4	2	11450	2	2	2	2	2	1	1	1	1	1	1	1
1	3	4	2	1	1	4	1725	2	2	1	1	2	2	1	2	2	2	2	2
1	2	4	1	1	2	2	6600	2	2	2	2	2	2	1	1	1	1	1	1
1	2	4	1	1	3	2	16850	2	2	2	2	2	1	2	2	1	2	2	1
1	2	4	2	1	4	2	16850	2	1	2	2	2	2	2	1	1	1	1	1
1	2	4	1	1	3	2	8750	2	2	2	2	2	2	1	1	1	1	2	1
1	3	2	2	1	1	1	6855	2	2	1	1	2	2	2	1	1	1	1	1
1	2	3	1	1	2	4	4000	2	2	1	1	2	1	1	1	1	1	1	1
1	3	2	1	1	2	1	5300	2	2	1	2	2	2	1	1	1	1	1	1
1	3	4	2	1	1	4	8020	2	2	2	1	2	2	1	1	1	1	1	1
1	3	3	1	1	3	1	8400	2	2	1	2	2	2	1	1	1	1	1	1
1	3	3	2	1	3	4	8400	2	2	1	2	2	2	1	1	1	1	2	2
1	3	1	1	1	3	1	7704	1	2	1	1	2	2	1	1	1	1	1	1
1	3	4	1	1	4	2	4788	2	1	2	1	2	2	1	1	1	1	2	1
1	3	4	2	1	2	2	4788	2	2	2	2	2	2	1	1	1	1	2	1
1	1	3	2	1	1	1	3700	2	2	1	1	2	1	1	1	1	1	1	1
1	1	3	1	1	3	1	1750	2	#NULL!	1	2	2	1	1	1	1	1	1	1
1	1	4	2	1	1	1	1680	2	2	2	2	2	1	1	2	1	1	1	1
1	2	4	2	1	3	2	17910	2	2	2	2	2	1	1	2	1	1	2	1
1	2	4	1	1	4	2	17910	2	1	2	2	2	1	1	1	1	1	1	1
1	2	4	1	1	3	2	8500	2	2	2	2	2	1	1	1	1	1	1	1
1	2	4	1	1	3	2	22762	2	2	2	2	2	1	1	1	1	1	1	1
1	1	4	1	1	2	1	2620	1	2	2	2	2	2	1	1	1	1	1	1
1	2	4	1	1	5	2	7750	2	2	2	2	2	2	1	1	1	1	1	1
1	2	4	1	1	2	2	12300	2	1	2	2	2	2	3	2	1	2	2	1
1	2	2	1	1	4	1	10000	1	2	2	1	2	1	1	1	1	1	1	1
1	2	2	1	1	4	2	13333.3	1	2	1	2	2	2	1	1	1	1	1	1
1	2	2	2	1	3	1	7666.67	2	2	1	1	2	1	1	1	1	1	1	1
1	1	4	2	1	1	1	3125	2	2	2	2	2	1	1	1	1	1	1	1
1	1	4	1	1	1	1	3480	2	1	2	2	2	2	1	1	1	1	1	1
1	1	4	1	1	1	1	3320	1	1	2	2	2	1	2	1	1	1	2	1
1	2	3	2	1	4	1	7095	2	2	1	2	2	2	1	1	1	1	1	1
1	1	4	1	1	1	1	5700	1	2	1	1	2	1	4	1	1	1	1	1
1	1	4	2	1	1	4	4520	2	2	2	2	2	1	3	1	1	1	2	1
1	1	2	1	1	3	1	2666.67	1	1	1	2	2	1	1	1	1	1	1	1
1	1	3	2	1	1	1	5220	2	2	1	2	2	1	1	1	2	2	2	2
1	3	2	2	1	3	1	5246.67	2	2	1	1	2	1	1	1	1	1	1	1
1	3	4	1	1	2	4	5246.67	1	2	1	1	2	1	1	1	1	1	1	1
1	3	4	2	1	2	4	5246.67	2	2	1	1	2	1	1	1	1	1	1	1
1	1	3	1	1	3	1	6250	2	2	2	2	2	2	1	1	1	1	2	2
1	3	3	2	1	2	4	3074.67	2	2	1	1	2	1	1	1	1	1	1	1
1	1	4	2	1	1	4	2975	2	2	2	2	2	1	1	2	2	2	2	2
1	1	3	2	1	3	4	6950	2	2	2	2	2	1	3	1	1	1	2	1
1	2	4	2	1	3	1	7000	2	2	2	2	2	2	1	1	1	1	1	1
1	1	3	1	1	2	4	3683.33	1	2	2	2	2	1	1	1	1	1	2	2
1	2	3	1	1	5	2	10085	1	2	2	1	2	2	1	1	1	1	1	1
1	3	3	1	1	3	1	2550	2	2	2	2	2	1	1	2	1	2	2	1
1	2	4	1	1	2	2	11085	2	2	2	2	2	1	1	1	1	1	1	1
1	2	4	2	1	3	2	11085	2	2	2	2	2	1	1	1	1	1	1	1
1	3	4	2	1	2	4	6000	2	2	1	1	2	2	3	1	1	1	1	1
1	2	4	1	1	5	2	25460	2	2	2	2	2	1	1	2	2	2	2	1
1	2	4	2	1	2	2	15550	2	2	2	2	2	1	1	1	1	1	1	1
1	2	3	1	1	2	2	15550	2	1	2	2	2	1	1	1	1	1	1	1
1	2	4	1	1	2	2	7366.67	2	2	2	2	2	1	1	2	1	2	2	1
1	2	3	2	1	2	4	5580	2	2	1	1	2	1	1	1	1	1	1	1
1	2	4	2	1	5	2	8433.33	2	2	2	2	2	1	3	1	1	1	1	1
1	2	1	1	1	5	4	8433.33	1	1	1	2	2	1	4	1	1	1	1	1
1	2	4	2	1	5	2	8352	2	2	2	2	2	1	1	1	1	1	1	1
1	3	2	2	1	2	1	5370	2	2	2	2	2	1	1	1	1	1	1	2
1	2	4	2	1	3	2	3786.67	2	2	2	2	2	1	1	1	1	1	2	1
1	3	1	2	1	2	1	4100	2	2	2	2	2	1	1	1	1	1	1	1
1	3	4	2	1	1	4	1000	2	2	1	1	2	1	3	3	3	3	3	3
1	3	3	2	1	4	2	20300	2	2	2	2	2	1	1	1	1	1	1	1
1	3	2	1	1	4	1	20300	1	1	1	2	2	2	1	1	1	1	1	1
1	3	2	2	1	2	1	9594.67	2	2	2	2	2	2	1	1	1	1	1	1
1	3	4	2	1	1	1	17666.7	2	2	2	2	2	1	3	1	1	1	2	1
1	3	3	1	1	3	1	7266.67	2	1	1	1	2	2	1	1	1	1	1	1
1	3	2	2	1	2	1	7750	2	2	2	1	2	1	1	1	1	1	1	1
1	3	2	2	1	2	1	5288	2	2	2	2	2	1	1	1	1	2	2	2
1	3	3	2	1	2	1	6750	2	2	1	2	2	2	1	1	1	1	1	1
1	3	4	2	1	2	4	1420	2	2	2	1	2	1	3	2	2	2	2	2
1	2	4	2	1	4	2	13050	2	2	2	2	2	1	3	1	1	1	1	1
1	2	1	1	1	4	1	13050	1	2	1	1	2	1	1	1	1	1	1	1
1	1	2	1	1	4	1	7000	2	1	1	1	2	1	2	1	1	1	1	1
1	3	1	1	1	3	1	3360	1	1	1	1	2	1	1	1	1	1	1	1
1	2	4	2	1	4	2	13233.3	2	2	2	2	2	1	3	1	1	1	1	1
1	3	3	1	1	3	1	8500	1	2	2	1	2	1	3	1	1	1	1	1
1	2	4	2	1	3	2	6130	2	2	2	2	2	1	3	1	1	1	1	1
1	3	4	2	1	1	1	8400	2	2	1	1	2	1	3	1	1	1	1	1
1	3	1	2	1	2	1	8400	2	2	1	2	2	1	1	1	1	1	1	1
1	2	3	1	2	3	2	12533.3	2	2	1	2	2	2	3	1	1	1	2	1
1	3	2	1	1	2	1	5033.33	1	1	2	1	2	2	1	1	1	1	1	1
1	3	4	1	1	4	2	8300	2	1	2	1	2	2	1	1	1	1	1	1
1	3	4	2	1	3	4	8300	2	2	2	2	2	2	1	1	1	1	1	1
1	2	3	2	1	5	4	10400	2	2	2	2	2	2	1	1	1	1	1	1
1	3	3	1	1	5	2	8733.33	2	2	1	1	2	2	1	1	1	1	1	1
1	2	4	2	1	4	2	14200	2	2	2	2	2	2	1	1	1	1	2	1
1	2	4	2	2	3	2	19100	2	2	2	2	2	1	3	1	1	1	1	1
1	2	4	2	1	3	2	16200	2	2	2	2	2	2	1	1	1	1	1	1
1	2	4	1	1	4	2	16200	2	2	2	2	2	2	1	1	1	1	1	1
1	2	4	2	1	2	2	12400	2	2	2	2	2	2	1	1	1	1	1	1
1	2	4	1	1	3	2	22000	2	2	2	1	2	2	1	1	1	1	1	1
1	2	4	2	1	2	2	7150	2	2	2	2	2	2	1	1	1	1	1	1
1	3	4	1	1	4	2	9600	1	2	1	1	2	2	3	1	1	1	2	2
1	3	2	2	1	2	1	9864	2	2	1	2	2	1	1	1	1	1	2	2
1	3	4	2	1	3	2	9600	2	2	2	1	2	2	1	1	1	1	1	1
1	2	4	2	1	3	1	3100	2	2	1	2	2	1	3	1	1	1	2	1
1	1	3	1	1	4	1	#NULL!	2	2	1	2	2	2	1	1	1	1	1	1
1	3	2	2	1	2	1	6050	2	2	2	2	2	1	1	1	1	1	2	2
1	1	2	1	1	3	1	#NULL!	2	1	2	2	2	2	1	1	1	1	1	1
1	1	4	2	1	2	1	#NULL!	2	2	2	2	2	2	3	1	1	1	2	2
1	2	3	2	1	2	1	2500	2	2	2	2	2	2	1	1	1	1	1	1
1	2	3	2	1	2	1	2800	2	2	1	2	2	2	3	1	1	1	1	1
1	2	3	2	1	2	1	6300	2	2	1	1	2	1	1	1	1	1	1	2
1	3	3	1	1	3	2	26500	1	2	2	1	2	2	1	1	1	1	1	1
1	3	3	2	1	3	2	26500	2	2	1	1	2	1	1	1	1	1	2	1
1	3	3	2	1	1	1	1825	2	2	2	1	2	1	1	1	1	1	1	1
1	2	4	2	1	1	4	1700	2	2	2	2	2	1	1	2	1	2	2	1
1	3	4	2	1	3	4	9500	2	2	1	2	2	1	1	2	2	2	2	1
1	2	3	2	1	2	1	5075	2	2	1	2	2	1	3	1	1	1	1	1
1	2	3	1	1	2	1	1525	1	1	1	1	2	1	1	1	1	1	1	1
1	2	4	1	1	1	4	7000	2	1	1	1	2	1	3	2	3	3	1	1
1	3	4	1	1	2	4	1795	1	2	2	2	2	2	1	2	2	2	2	2
1	3	4	1	1	1	1	9000	2	2	2	2	2	#NULL!	1	2	1	2	2	1
1	3	4	2	1	1	1	9000	2	2	1	2	2	1	1	1	1	1	2	1
1	1	2	1	1	4	1	9333.33	2	2	1	1	2	1	1	1	1	1	1	1
1	2	3	1	1	2	1	4800	1	1	2	1	2	2	1	1	1	1	2	1
1	2	4	2	1	3	1	4800	2	2	1	2	2	1	1	1	1	1	2	1
1	3	4	2	1	1	4	2960	2	2	1	1	2	1	3	2	2	2	1	1
1	3	2	2	1	3	1	4580	2	2	1	1	2	1	1	1	1	1	1	1
1	1	2	2	1	3	1	#NULL!	2	2	2	2	2	2	1	1	1	1	1	1
1	2	3	1	1	4	2	5250	1	1	1	1	2	2	1	1	1	1	1	1
1	1	1	2	1	1	4	3170	2	2	1	1	2	1	1	1	1	3	1	1
1	2	4	1	1	4	2	9200	2	2	2	2	2	1	1	1	1	1	1	1
1	2	3	2	1	2	4	5500	2	2	1	1	2	1	1	1	1	1	1	1
1	2	3	1	1	5	1	14350	1	2	2	2	2	2	1	1	1	1	1	1
1	2	4	2	1	1	2	15500	2	2	1	1	2	1	3	2	2	2	1	1
1	2	4	2	1	4	2	10070	2	2	2	2	2	1	1	1	1	1	1	1
1	1	4	1	1	3	2	13100	1	2	2	1	2	2	1	1	1	1	1	1
1	2	4	1	1	5	2	15690	2	2	2	2	2	1	1	1	1	1	1	1
1	2	3	2	1	2	4	3600	2	2	2	1	2	1	1	1	1	1	1	1
1	2	3	2	1	1	4	9925	2	2	1	1	2	1	1	2	1	2	1	1
1	2	4	2	1	2	2	5060	2	2	1	2	2	1	3	2	2	2	1	1
1	2	2	1	1	3	1	8392	1	1	1	1	2	1	1	1	1	1	1	1
1	2	3	2	1	3	1	3600	2	2	1	2	2	1	1	1	1	1	1	1
1	2	4	2	1	2	2	5100	2	2	2	2	2	1	1	2	1	1	2	1
1	2	3	2	1	1	4	7500	2	2	2	2	2	2	1	1	1	1	1	1
1	2	4	1	1	4	2	11425	1	1	2	2	2	1	1	1	1	1	1	1
1	2	4	2	1	2	2	11425	2	2	2	2	2	1	1	1	1	1	1	1
1	3	2	1	1	4	4	9750	2	2	1	1	1	1	1	1	1	1	2	2
1	3	4	2	1	1	4	9750	2	2	1	1	2	1	3	2	2	3	3	2
1	1	4	2	1	1	4	3560	2	2	2	1	2	1	3	1	1	2	2	1
1	1	4	2	1	1	1	5600	2	2	2	2	2	1	1	1	1	1	2	2
1	1	2	2	1	5	1	10166.7	2	2	1	2	2	2	1	1	1	1	1	1
1	1	1	1	1	5	1	20933.3	1	1	1	1	2	2	1	1	1	1	1	1
1	1	4	1	1	1	1	5066.67	2	2	2	2	2	1	1	1	1	1	1	1
1	1	2	1	1	4	1	15933.3	1	2	1	1	2	2	1	1	1	1	2	1
1	2	4	2	1	1	4	4666.67	2	2	2	1	2	1	3	1	1	1	1	1
1	1	4	1	1	1	1	2220	1	2	2	2	2	1	3	1	1	1	2	1
1	1	4	2	1	1	4	4300	2	2	2	2	2	1	3	2	2	2	2	2
1	2	4	1	1	3	2	9766.67	2	2	2	2	2	1	1	1	1	1	1	1
1	2	4	1	1	2	4	6433.33	1	2	2	1	2	1	1	1	1	1	1	1
1	2	4	1	1	4	2	1700	2	2	1	2	2	1	3	2	1	1	1	1
1	1	3	2	1	3	2	12850	2	2	1	1	2	2	1	1	1	1	2	2
1	2	4	1	1	3	2	6000	2	2	2	2	2	2	1	1	1	1	1	1
1	2	4	2	1	3	2	10037.5	2	2	2	2	2	1	3	1	1	1	1	1
1	2	3	2	1	1	4	3100	2	2	1	2	2	1	1	1	1	1	1	1
1	2	2	1	1	3	2	10000	1	2	1	2	2	1	1	1	1	1	1	1
1	2	4	2	1	5	2	24200	2	2	2	2	2	2	1	1	1	1	1	1
1	2	3	1	1	4	1	14000	2	2	2	1	2	2	4	1	1	1	1	1
1	2	4	1	1	3	2	7880	2	2	1	2	2	2	1	1	1	1	1	1
1	1	2	1	1	1	4	200	1	2	1	2	2	1	3	1	1	1	1	1
1	1	4	1	1	3	4	1540	1	2	1	2	2	1	1	2	2	2	2	3
1	1	2	2	1	2	4	3600	2	2	1	2	2	2	1	1	1	1	2	2
1	3	3	2	1	2	4	24000	2	2	1	1	2	1	1	1	1	1	1	2
1	1	4	2	1	4	2	9150	2	2	2	2	2	2	1	1	1	1	1	1
1	3	4	1	1	1	4	1500	1	2	2	2	2	1	3	2	2	2	2	2
1	2	3	2	1	2	4	10000	2	2	1	1	2	1	1	1	1	1	1	1
1	2	3	2	1	3	1	1000	2	2	1	1	2	1	3	1	1	1	1	1
1	2	4	2	1	1	4	1000	2	2	1	1	2	1	3	2	2	3	2	2
1	1	4	2	1	3	4	7500	2	2	2	2	2	2	1	1	1	1	1	1
1	2	4	2	1	3	2	4830	2	2	1	1	2	2	1	1	1	1	1	1
1	1	4	1	1	2	1	3200	2	2	2	2	2	1	1	1	1	1	2	1
1	1	1	1	1	5	1	14000	1	1	2	1	2	2	1	1	1	1	1	1
1	2	4	2	1	4	2	18000	2	2	1	1	2	2	3	1	1	1	1	1
1	1	3	1	1	1	2	4430	1	1	2	2	2	2	1	1	1	1	1	1
1	1	4	2	1	4	2	10760	2	2	2	2	2	2	1	1	1	1	2	2
1	1	1	1	1	4	1	23666.7	1	2	2	1	2	2	1	1	1	1	1	1
1	2	4	2	1	2	2	11460	2	2	1	1	2	2	3	1	1	2	2	1
1	2	3	1	2	4	2	12760	2	2	1	1	2	2	3	1	1	1	1	1
1	1	4	1	1	2	2	6640	1	2	2	2	2	2	1	2	2	3	1	1
1	1	4	1	1	1	1	950	2	2	1	1	2	2	1	2	1	1	3	1
1	2	4	1	1	5	2	12700	2	2	2	2	2	2	1	1	1	1	1	1
1	1	3	1	1	3	1	1375	1	2	2	2	2	2	1	2	2	2	1	1
1	2	3	1	1	2	2	4120	1	2	1	1	2	2	1	1	1	1	1	1
1	1	4	2	1	1	1	1750	2	2	2	2	2	2	3	2	2	2	2	1
1	1	3	2	1	3	4	2000	2	2	1	1	2	1	1	3	1	1	3	2
1	1	3	2	1	2	1	3000	2	2	1	2	2	1	1	2	2	2	2	2
1	2	3	2	1	2	4	7000	2	2	2	1	2	1	1	1	1	1	1	1
1	2	3	2	1	3	4	2375	2	2	1	2	2	2	1	1	1	2	2	2
1	2	2	1	1	4	4	4000	1	1	1	2	2	2	1	1	1	1	1	1
1	1	3	2	1	3	2	9886.67	2	2	1	2	2	2	1	1	1	1	1	1
1	1	4	1	1	3	1	3450	2	2	2	2	2	1	1	2	2	2	2	2
1	1	4	1	1	5	2	17900	2	2	1	2	2	1	1	2	2	2	2	2
1	1	3	2	1	2	2	7553.33	2	2	2	1	2	2	1	1	1	1	2	2
1	2	4	2	1	2	4	#NULL!	2	2	1	1	2	2	3	1	1	1	2	1
1	2	2	2	1	3	4	8466.67	2	2	1	1	2	2	1	1	1	1	1	1
1	2	2	2	1	3	1	5200	2	2	1	1	2	2	1	1	1	1	2	1
1	2	4	2	1	1	4	6000	2	2	1	1	2	1	3	3	3	3	3	3
1	2	3	1	1	2	4	3333.33	1	2	1	2	2	2	1	1	1	1	2	1
1	1	3	2	1	4	1	8050	1	1	1	2	2	2	1	1	1	1	2	2
1	1	2	1	1	3	1	7350	1	1	1	1	2	1	1	1	1	1	1	1
1	2	4	1	1	4	2	2500	2	1	1	1	2	1	1	1	1	1	1	1
1	2	4	2	1	1	4	2500	2	2	1	1	2	1	1	1	1	1	1	3
1	1	4	1	1	4	2	17250	2	2	2	2	2	2	1	1	1	1	1	1
1	2	3	1	2	3	4	3200	2	2	1	2	2	1	1	1	1	1	1	1
1	2	2	2	2	2	4	3200	2	2	1	2	2	1	1	1	1	1	1	1
1	2	3	2	1	3	4	2020	2	2	2	1	2	1	1	1	1	1	2	1
1	2	4	2	1	3	2	9600	2	2	1	2	2	2	1	1	1	1	1	1
1	2	4	1	1	2	2	10000	2	2	2	2	2	2	1	1	1	1	2	1
1	2	3	2	1	3	2	15266.7	2	2	1	2	2	2	1	1	1	1	1	1
1	2	4	1	1	4	2	17600	2	2	2	2	2	2	1	1	1	1	1	1
1	2	4	2	1	3	2	17600	2	2	2	2	2	2	1	1	1	1	1	1
1	2	4	2	1	2	2	8950	2	2	2	2	2	2	1	1	1	1	1	1
1	2	4	2	1	2	2	11600	2	2	2	2	2	1	1	1	1	1	2	2
1	2	4	1	1	5	2	23300	2	1	2	2	2	2	1	1	1	1	1	1
1	2	4	2	1	5	2	23300	2	2	2	2	2	2	1	1	1	1	1	1
1	2	4	2	1	3	2	14800	2	2	2	2	2	2	1	2	1	1	2	1
1	2	4	2	1	4	2	11900	2	2	2	2	2	2	1	1	1	1	1	1
1	2	4	2	1	5	2	15000	2	2	2	1	2	2	1	1	1	1	1	1
1	2	4	2	1	4	2	13500	2	2	2	2	2	1	1	1	1	1	1	1
1	2	4	2	1	4	2	20000	2	2	2	2	2	2	2	1	1	1	1	1
1	2	4	1	1	5	2	20000	2	2	2	2	2	2	2	1	1	1	1	1
1	2	2	1	1	2	4	7850	1	1	1	2	2	2	1	1	1	1	1	2
1	2	1	1	1	4	4	9600	1	1	1	2	2	1	1	1	1	1	1	1
1	2	3	2	1	4	2	14600	2	2	2	2	2	1	1	1	1	1	1	1
1	2	3	1	1	4	2	14600	1	1	1	2	2	1	1	1	1	1	1	1
1	2	4	1	1	2	2	8400	2	2	2	2	2	1	1	1	1	1	1	1
1	2	3	2	1	3	2	8460	2	2	2	2	2	2	1	1	1	1	1	1
1	2	3	2	1	3	4	5100	2	1	1	1	2	#NULL!	1	1	1	1	1	1
1	2	4	1	1	4	2	9400	2	1	2	2	2	2	1	1	1	1	1	1
1	2	4	2	1	3	2	9400	2	2	2	2	2	2	1	1	1	1	1	1
1	2	4	2	1	4	2	14250	2	2	2	2	2	2	1	1	1	1	1	1
1	2	4	1	1	5	2	14250	2	2	2	2	2	2	1	1	1	1	1	1
1	2	4	2	1	2	4	18000	2	2	2	2	2	2	1	1	1	1	1	1
1	2	4	1	1	3	2	18000	2	2	2	2	2	2	1	1	1	1	1	1
1	2	3	1	1	3	4	3400	1	1	2	2	2	2	1	1	1	1	1	1
1	2	2	2	1	4	1	10500	2	2	2	2	2	2	1	1	1	1	1	1
1	2	4	1	1	3	2	18050	2	2	2	2	2	2	1	1	1	1	1	1
1	2	4	2	1	4	2	4950	2	2	1	1	2	2	1	1	1	1	1	1
1	2	4	1	1	4	2	17150	2	2	2	2	2	2	1	1	1	1	1	1
1	2	4	2	1	4	2	17150	2	2	2	2	2	2	1	1	1	1	1	1
1	2	4	2	1	4	2	13900	2	2	2	2	2	2	1	2	2	2	2	3
1	2	4	1	1	3	2	13900	1	1	2	2	2	2	1	2	2	2	2	3
1	2	4	2	1	3	2	16940	2	2	2	2	2	2	1	1	1	1	1	1
1	2	4	2	1	3	2	14850	2	2	2	2	2	2	3	1	1	1	1	1
1	2	4	2	1	3	2	13165	2	2	2	2	2	2	1	1	1	1	1	1
1	2	4	1	1	5	2	13165	2	2	2	2	2	2	1	1	1	1	1	1
1	2	4	2	1	1	2	8250	2	2	1	2	2	1	1	2	1	1	1	1
1	2	4	2	1	4	2	9080	2	2	2	2	2	2	3	1	1	1	2	1
1	2	4	2	1	2	2	14000	2	2	2	2	2	2	1	1	1	1	1	1
1	2	4	2	1	2	2	10000	2	2	2	2	2	2	1	1	1	1	2	1
1	2	4	2	1	1	2	7500	2	2	2	1	2	1	1	1	1	1	1	1
1	2	4	1	1	4	2	11500	2	2	2	2	2	2	1	1	1	1	1	1
1	2	2	2	1	4	1	12500	2	2	1	2	2	1	1	1	1	1	1	1
1	2	4	2	1	4	2	27500	2	1	2	2	2	1	1	1	1	1	2	2
1	2	4	1	1	5	2	27500	2	1	2	2	2	1	1	1	1	1	2	2
1	2	2	1	1	5	1	31000	2	1	2	1	2	1	1	1	1	1	1	1
1	1	2	2	1	1	4	2900	2	2	2	2	2	1	3	2	2	2	2	2
1	2	4	1	1	3	2	19000	2	2	2	2	2	1	3	1	1	1	1	1
1	2	4	2	1	4	2	9400	2	2	2	2	2	2	1	1	1	1	1	1
1	2	4	1	1	4	2	9400	2	1	2	2	2	2	1	1	1	1	1	1
1	2	4	2	1	2	2	8350	2	2	2	2	2	1	1	1	1	1	1	1
1	2	4	1	1	5	2	8350	2	2	2	2	2	1	1	1	1	1	1	1
1	2	4	2	1	4	2	10800	2	2	2	2	2	2	3	1	1	1	1	1
1	2	4	1	1	1	2	5850	2	2	2	1	2	1	1	1	1	1	1	1
1	2	4	2	1	2	2	6650	2	2	2	1	2	1	1	1	1	1	1	1
1	2	4	1	1	4	2	8750	2	2	2	1	2	2	1	1	1	1	2	1
1	2	4	2	1	4	2	9100	2	2	2	2	2	2	1	1	1	1	1	1
1	2	4	2	1	4	2	8750	2	2	1	2	2	2	1	1	1	1	1	1
1	2	4	1	1	5	2	8750	2	2	2	2	2	1	1	2	1	2	2	1
1	2	4	2	1	1	4	8650	2	2	2	2	2	2	3	1	1	1	1	1
1	2	4	2	1	4	2	9550	2	2	2	1	2	1	1	1	1	1	1	1
1	2	4	2	1	5	2	7000	1	1	2	2	2	#NULL!	2	1	1	1	2	1
1	2	4	1	1	4	2	11000	1	2	2	2	2	2	1	2	2	1	1	1
1	2	4	1	1	4	2	11700	2	#NULL!	2	2	2	2	1	1	1	1	1	1
1	2	4	2	1	3	2	11700	2	2	1	2	2	2	1	2	1	1	1	1
1	2	4	2	1	3	2	7250	2	2	2	1	2	2	1	1	1	1	1	1
1	2	4	1	1	2	2	17500	1	1	2	1	2	1	1	1	1	1	1	1
1	2	4	2	1	3	2	12500	2	2	2	2	2	2	3	1	1	1	1	1
1	2	4	2	1	5	2	7500	2	2	2	1	2	2	1	2	1	2	2	2
1	2	4	1	1	4	2	12500	1	2	2	2	2	1	1	2	2	2	3	3
1	2	4	1	1	4	2	7400	2	2	2	2	2	1	1	1	1	1	2	1
1	2	4	1	1	5	2	10450	2	2	2	1	2	2	1	1	1	1	1	1
1	2	4	2	1	3	2	7750	2	2	2	2	2	1	1	1	1	1	2	1
1	2	4	1	1	3	2	7750	2	2	2	2	2	1	1	2	1	2	2	1
1	2	4	2	1	4	2	8000	2	2	2	2	2	2	1	1	1	1	1	1
1	2	4	1	1	5	2	8000	2	2	2	2	2	2	1	2	3	2	2	3
1	2	4	2	1	4	2	7950	2	2	2	2	2	2	1	1	1	1	1	1
1	2	4	1	1	5	2	7950	2	2	2	2	2	2	1	1	1	1	1	1
1	2	4	2	1	4	2	7400	2	2	2	2	2	2	1	1	1	1	1	1
1	2	4	1	1	4	2	7400	2	2	2	2	2	2	1	1	1	1	1	1
1	2	4	2	1	3	2	7700	2	2	2	2	2	1	3	1	1	1	1	1
1	2	4	2	1	5	2	12500	2	2	2	2	2	2	1	1	1	1	1	1
1	2	4	1	1	4	2	9100	2	1	2	1	2	2	1	1	1	1	1	1
1	1	3	1	1	3	1	1600	1	2	1	2	2	2	1	1	1	1	1	1
1	1	4	1	1	1	1	#NULL!	1	2	2	2	2	2	1	1	1	1	2	2
1	1	4	2	1	1	1	#NULL!	2	2	2	2	2	2	1	1	1	1	2	1
1	1	3	1	1	4	1	#NULL!	1	2	1	2	2	2	1	2	1	1	2	1
1	1	3	1	1	4	1	8300	1	2	1	1	2	2	1	1	1	1	1	1
1	1	3	2	1	1	1	8300	2	2	2	2	2	1	1	1	2	2	2	2
1	2	3	2	1	4	2	8250	2	2	1	1	2	2	1	1	1	1	1	1
1	1	4	2	1	1	4	#NULL!	2	2	1	1	2	2	3	1	1	1	2	2
1	1	4	2	1	1	1	#NULL!	2	2	2	2	2	2	3	1	1	1	1	1
1	2	4	1	1	3	4	1575	2	2	1	1	2	2	1	1	1	1	2	1
1	2	4	2	1	3	4	1575	2	2	2	2	2	1	1	1	1	1	1	1
1	3	1	1	1	2	1	6525	2	1	1	1	2	1	1	1	1	1	1	1
1	1	1	1	1	3	1	3425	1	2	1	2	2	1	1	1	1	1	1	1
1	2	3	2	1	4	2	18400	2	2	1	1	2	2	4	1	1	1	1	1
1	2	3	1	1	3	2	12800	2	2	1	1	2	2	1	2	1	1	1	1
1	2	3	2	1	3	2	8500	2	2	1	1	2	2	1	1	1	1	1	1
1	2	3	1	1	4	1	23833.3	1	1	2	1	2	2	1	1	1	1	1	1
1	1	4	1	1	2	4	3683.33	1	2	2	2	2	1	1	1	1	1	1	2
1	2	4	2	1	2	4	3900	2	2	2	1	2	1	3	3	3	3	2	3
1	2	3	2	1	4	1	18650	1	2	2	2	2	2	1	1	1	1	1	1
1	1	4	2	1	1	4	17000	2	2	1	1	2	1	3	3	3	3	#NULL!	3
1	3	4	2	1	3	4	32830	2	2	1	1	2	1	1	2	2	2	2	1
1	1	2	1	1	2	1	5466.67	1	2	1	2	2	1	1	2	2	2	2	2
1	2	2	1	1	5	2	#NULL!	2	2	2	1	2	2	1	1	1	1	1	1
1	2	1	2	1	5	1	15666.7	2	2	2	2	2	1	1	1	1	1	2	2
1	2	2	2	1	2	1	9333.33	2	2	1	2	2	1	1	1	1	1	1	1
1	2	4	1	1	3	2	12800	2	2	1	2	2	2	1	1	1	1	1	1
1	2	3	1	1	3	2	15600	2	2	1	1	2	2	1	2	1	2	1	1
1	2	4	2	1	2	4	7500	2	2	2	1	2	2	1	2	1	1	2	1
1	1	1	1	1	2	1	3433.33	2	1	2	1	2	1	1	1	1	1	1	1
1	2	3	1	1	4	2	13000	2	1	2	1	2	2	1	2	1	2	1	1
1	3	3	2	1	3	2	27500	2	2	2	1	2	2	1	1	1	1	1	1
1	3	2	1	1	5	1	28550	2	1	2	1	2	2	1	1	1	1	1	1
1	2	3	2	1	5	2	21500	2	1	2	2	2	2	1	1	1	1	2	1
1	2	3	2	1	3	2	21500	2	1	2	2	2	2	1	1	1	1	2	1
1	2	2	2	1	3	1	10953.3	2	2	1	2	2	2	1	1	1	1	1	1
1	2	3	2	1	5	2	15780	1	2	2	2	2	2	1	1	1	1	1	1
1	2	4	2	1	3	2	4000	2	2	2	1	2	2	3	2	2	2	2	2
1	2	3	2	1	5	2	7100	2	2	2	1	2	2	1	1	1	1	1	1
1	2	3	1	1	5	2	7100	2	2	2	1	2	2	1	1	1	1	1	1
1	1	4	1	1	1	4	1600	1	2	2	2	2	1	1	2	2	2	2	2
1	1	4	2	1	1	4	1600	2	2	2	2	2	1	1	1	2	2	2	2
1	2	3	2	2	2	4	1750	2	2	1	2	2	2	3	1	1	1	1	1
1	1	1	2	1	2	2	5250	2	2	1	2	2	1	1	1	1	1	2	2
1	1	4	1	1	4	1	2750	2	2	2	2	2	2	1	1	1	1	1	1
1	1	4	2	1	2	1	2750	2	2	2	2	2	2	1	1	1	1	1	1
1	2	4	2	1	2	2	5000	2	2	2	2	2	1	3	1	2	1	1	1
1	1	4	2	1	1	4	6200	2	2	2	2	2	1	1	1	1	2	2	2
1	2	4	2	1	1	2	8870	2	2	2	2	2	2	3	1	1	1	1	1
1	2	2	2	1	4	2	12800	2	2	2	1	2	2	1	1	1	1	1	1
1	2	3	1	2	3	2	12200	2	2	1	1	2	2	4	1	1	1	2	1
1	2	4	2	1	1	4	2510	2	2	1	1	1	2	3	1	1	1	1	1
1	2	3	2	1	3	2	13600	2	2	2	1	2	2	1	1	1	1	1	1
1	2	3	2	1	4	2	3900	2	2	1	2	2	2	3	1	1	1	1	1
1	1	2	1	1	4	1	14000	1	1	2	1	2	2	1	1	1	1	1	1
1	2	4	1	1	3	2	25000	2	2	1	2	2	2	1	1	1	1	1	1
1	2	4	2	1	1	2	5470	2	2	2	2	2	1	3	1	1	1	1	1
1	2	4	2	1	2	2	8900	2	2	2	2	2	2	3	1	1	1	1	1
1	2	2	2	1	2	1	3695	2	2	2	2	2	2	1	1	1	1	2	1
1	2	2	1	1	4	4	3695	1	2	1	2	2	2	1	1	1	1	1	1
1	2	4	2	1	1	2	3695	2	2	1	2	2	1	3	3	3	3	3	3
1	2	1	2	1	3	4	4450	2	2	1	2	2	2	1	1	1	1	1	1
1	2	3	1	1	2	2	#NULL!	1	1	1	1	2	2	1	1	1	1	1	1
1	2	3	2	1	4	2	#NULL!	2	2	1	1	2	2	1	1	1	1	1	1
1	2	2	1	1	3	1	15075	1	1	2	1	2	2	1	1	1	1	1	1
1	1	4	2	1	1	4	3400	2	2	1	2	2	1	1	3	3	3	2	2
1	2	4	1	1	2	2	5906.67	2	1	2	2	2	1	1	1	1	1	1	1
1	2	4	2	1	2	2	5906.67	2	2	2	2	2	1	1	1	1	1	1	1
1	2	4	1	1	3	2	10000	2	2	1	2	2	1	1	1	1	1	1	1
1	2	4	2	1	1	4	10000	2	2	1	2	2	2	1	1	1	1	1	1
1	1	4	2	1	2	4	2750	2	2	1	2	2	1	1	2	2	3	1	1
1	2	4	2	1	1	2	13273.3	2	2	1	2	2	1	3	3	3	3	3	3
1	2	3	1	1	3	2	12050	2	2	1	1	2	2	1	1	1	1	1	1
1	2	4	2	1	1	4	3800	2	2	2	2	2	2	1	1	1	1	1	1
1	2	2	1	1	3	4	1666.67	2	2	2	1	2	2	1	2	2	2	2	1
1	2	1	2	1	4	4	4433.33	2	2	2	2	2	2	1	1	1	1	1	1
1	2	2	1	1	4	1	4500	2	2	1	1	2	1	1	1	1	1	1	1
1	3	2	2	1	3	1	5200	2	2	1	1	2	1	1	1	1	1	1	1
1	1	3	1	1	4	1	#NULL!	2	2	1	2	2	2	1	1	1	1	1	1
1	3	2	1	1	3	1	15750	1	2	2	2	2	1	1	1	1	1	1	1
1	2	4	1	2	3	2	4175	2	2	2	2	2	1	3	2	2	2	1	1
1	2	2	2	1	3	4	4175	2	2	1	1	2	1	1	1	1	1	1	1
1	2	2	1	1	4	4	4423.33	1	2	1	2	2	2	4	2	1	2	1	1
1	2	4	2	1	2	2	4423.33	2	2	2	2	2	2	3	1	1	1	1	1
1	1	3	2	1	1	4	6600	1	2	1	2	2	2	1	1	1	1	1	1
1	2	2	1	1	4	1	9763.33	1	1	2	1	2	2	1	1	1	1	1	1
1	2	2	2	1	4	2	9763.33	2	2	1	1	2	1	1	3	3	3	2	1
1	2	4	2	1	2	2	5533.33	2	2	2	2	2	2	3	1	1	1	2	2
1	2	2	1	1	4	4	3500	1	2	1	2	2	2	1	2	2	2	1	1
1	2	3	1	1	3	2	12500	2	2	1	1	2	2	1	1	1	1	1	1
1	2	3	2	1	4	2	12500	2	2	1	1	2	2	1	1	1	1	1	1
1	3	1	1	1	2	1	6700	2	1	1	1	2	1	1	1	1	1	1	1
1	2	4	2	1	3	2	8080	2	2	2	2	2	1	1	1	1	1	1	1
1	2	4	2	1	2	2	10200	2	2	2	2	2	2	1	1	1	1	1	1
1	2	2	2	1	3	2	15480	2	1	2	2	2	2	1	1	1	1	2	1
1	2	4	1	1	3	2	9100	2	2	2	2	2	1	1	2	2	2	3	3
1	2	4	1	1	5	2	12350	2	1	2	2	2	2	1	1	1	1	2	1
1	2	4	1	1	2	2	3828	2	2	2	2	2	1	1	2	2	2	1	1
1	2	4	1	1	2	2	9066.67	1	2	2	2	2	1	1	1	1	1	3	1
1	2	2	1	1	3	1	14300	1	1	2	1	2	1	1	1	1	1	1	1
1	2	1	1	1	4	1	11833.3	1	1	2	1	2	2	1	1	1	1	1	1
1	1	4	2	1	1	4	8560	2	2	1	2	2	1	3	2	2	2	3	3
1	1	1	1	1	3	1	6100	2	2	1	1	2	1	4	1	1	1	1	1
1	1	4	2	1	1	4	2300	2	2	2	2	2	1	3	2	1	1	2	2
1	1	4	2	1	1	4	1450	2	2	2	2	2	1	1	1	1	1	2	1
1	1	3	2	1	1	4	6400	2	2	1	2	2	1	3	1	1	1	2	1
1	1	1	1	1	3	4	400	2	2	1	2	2	1	1	1	1	1	2	2
1	1	1	1	1	3	1	4666.67	2	1	1	1	2	1	1	1	1	1	1	1
1	2	4	2	1	1	4	12166.7	2	2	2	1	1	1	1	3	3	3	3	1
1	1	4	1	1	2	4	2500	1	1	2	2	2	1	1	1	1	1	2	2
1	1	4	2	1	1	4	2500	2	2	2	2	2	1	1	2	1	1	2	2
1	2	2	1	1	5	1	11966.7	2	2	1	1	2	2	1	1	1	1	1	1
1	1	4	2	1	3	1	1930	2	1	2	2	2	2	3	1	1	1	2	2
1	2	3	2	1	2	1	10000	2	2	2	2	2	1	1	1	1	1	1	1
1	1	3	2	1	2	1	1650	2	2	1	2	2	2	3	1	1	1	1	1
1	2	4	2	1	4	2	#NULL!	2	2	2	2	2	2	3	1	1	1	1	1
1	2	2	1	1	5	1	#NULL!	1	1	1	1	2	1	1	1	1	1	1	1
1	2	2	1	1	3	1	15260	2	1	2	1	2	1	1	1	1	1	1	1
1	2	2	1	1	4	1	#NULL!	2	1	2	1	2	2	1	1	1	1	1	1
1	2	2	1	1	4	1	24266.7	1	1	1	1	2	2	1	1	1	1	1	1
1	2	4	2	1	4	2	3825	2	2	2	2	2	1	3	1	1	1	2	1
1	2	4	1	1	3	2	7500	2	2	2	2	2	2	1	1	1	1	1	1
1	2	4	1	1	2	2	#NULL!	2	1	1	2	2	2	1	1	1	1	1	1
1	2	3	2	1	2	2	#NULL!	2	2	1	2	2	2	1	1	1	1	1	1
1	1	3	2	1	1	4	2275	2	2	1	2	2	1	1	1	1	1	1	1
1	2	4	2	1	2	2	17750	2	2	2	1	2	2	1	1	1	1	1	1
1	1	3	2	1	1	4	2850	2	2	1	2	2	1	1	1	1	1	1	1
1	2	3	1	1	3	2	16000	1	1	2	1	2	2	1	1	1	1	1	1
1	2	3	1	1	4	2	15500	1	2	1	1	2	2	1	1	1	1	1	1
1	1	4	1	1	3	4	3830	2	#NULL!	2	2	2	1	1	1	1	2	2	2
1	1	3	2	1	1	1	2800	2	#NULL!	1	2	2	1	1	1	1	1	1	1
1	1	2	2	1	3	1	2500	2	2	2	2	2	1	1	1	1	1	1	1
1	1	4	2	1	2	1	2250	2	2	2	2	2	2	1	1	1	1	1	1
1	3	3	2	1	2	2	8500	2	2	1	2	2	2	1	1	1	1	2	1
1	2	2	1	1	3	1	14850	2	2	2	2	2	1	1	1	1	1	1	1
1	2	4	2	2	3	2	7660	2	2	2	1	2	1	1	1	1	1	2	1
1	1	4	2	1	1	1	2983.33	2	2	2	2	2	1	1	1	1	1	1	1
1	2	4	2	1	1	2	5700	2	2	1	1	2	1	3	1	1	1	1	1
1	1	4	1	1	1	1	4400	1	2	2	2	2	1	1	1	1	1	1	1
1	1	4	2	1	1	4	1925	2	2	1	2	2	1	3	1	1	1	1	1
1	1	1	2	1	3	1	7433.33	2	2	1	2	2	1	1	1	1	1	1	1
1	3	2	1	1	5	1	31633.3	2	2	2	2	2	2	1	1	1	1	1	1
1	1	4	1	1	2	1	2850	1	1	2	2	2	1	1	1	1	1	2	1
1	3	3	1	1	3	4	28600	2	2	1	2	2	2	1	1	1	1	1	1
1	3	2	2	1	2	4	28600	2	2	1	2	2	2	1	1	1	1	1	1
1	1	4	2	1	2	4	7775	2	2	2	2	2	1	3	2	1	2	2	1
1	1	1	2	1	3	1	4783.33	2	2	1	2	2	1	1	1	1	1	1	1
1	3	4	2	1	3	4	11666.7	2	2	1	1	2	2	3	2	2	2	2	1
1	3	1	1	1	5	1	17100	2	1	2	2	2	1	1	1	1	1	1	1
1	3	4	2	1	3	4	9290	2	2	2	1	2	2	1	1	1	1	1	1
1	2	1	2	1	3	4	4850	2	2	1	1	2	1	1	1	1	1	1	1
1	1	4	2	1	1	4	450	2	2	2	2	2	2	1	1	1	1	1	1
1	1	1	2	1	2	1	6775	2	2	1	2	2	2	1	1	1	1	1	1
1	1	3	2	1	4	1	2750	2	2	2	2	2	2	1	1	1	1	1	1
1	2	2	2	1	3	4	9786.67	2	2	1	2	2	2	1	1	1	1	2	1
1	2	3	2	1	3	2	8750	2	2	1	1	2	2	1	1	1	1	1	1
1	1	4	1	1	3	1	5602	2	2	1	2	2	1	1	1	1	1	1	1
1	1	4	1	1	1	1	5602	1	2	1	2	2	1	1	2	2	2	2	2
1	1	4	1	1	4	2	4550	2	2	2	2	2	1	1	1	1	1	1	1
1	2	4	2	1	2	2	10150	2	2	1	2	2	1	3	2	1	1	1	1
1	1	4	1	1	1	4	1750	1	2	2	2	2	1	1	2	1	2	2	1
1	2	3	1	1	4	1	3600	2	2	1	1	2	2	1	1	1	1	1	1
1	2	3	2	1	4	2	5606.67	2	2	2	2	2	1	1	1	1	1	1	1
1	1	4	2	1	2	4	4166.67	2	2	2	2	2	2	2	1	1	1	1	1
1	1	1	2	1	3	4	4166.67	2	2	1	2	2	2	1	1	1	1	1	1
1	2	3	1	1	5	2	25000	2	1	2	2	2	2	1	1	1	1	1	1
1	3	3	2	1	2	4	12300	2	2	2	1	2	2	1	1	1	1	1	1
1	1	3	2	1	3	2	10000	2	2	2	2	2	2	1	1	1	1	1	1
1	1	3	2	1	2	4	3400	2	2	2	2	2	2	1	1	1	1	2	1
1	2	4	1	1	5	2	8830	2	2	2	2	2	2	1	1	1	1	1	1
1	2	4	2	1	2	2	20350	2	2	2	2	2	1	1	1	1	1	1	1
1	2	4	1	1	4	2	8980	1	1	2	2	2	1	1	1	1	1	1	1
1	1	4	1	1	4	2	10150	2	2	2	2	2	2	1	2	1	1	2	1
1	1	1	2	1	4	1	10000	2	2	2	2	2	1	1	1	1	1	1	1
1	3	3	2	1	4	2	20733.3	2	2	2	1	2	2	1	1	1	1	1	1
1	1	4	1	1	3	1	5350	2	2	1	2	2	1	1	2	1	1	2	1
1	1	4	2	1	2	1	5350	2	2	1	2	2	1	1	2	1	1	2	2
1	1	4	1	1	3	1	3450	2	2	1	2	2	2	1	1	1	1	1	1
1	1	3	2	1	3	1	3450	2	2	1	2	2	1	1	1	1	1	1	1
1	3	4	1	1	3	2	22050	1	2	2	1	2	2	1	1	1	1	2	1
1	3	4	2	1	4	2	22050	2	2	2	2	2	2	1	1	1	1	2	1
1	3	4	2	1	1	4	12725	2	2	1	1	2	2	3	2	2	2	2	2
1	3	3	1	1	5	1	27250	2	1	2	2	2	2	1	1	1	1	2	1
1	2	4	1	1	4	2	8026	2	2	2	2	2	2	1	1	1	1	1	1
1	2	3	2	1	3	4	12880	2	2	1	1	2	2	1	1	1	1	1	1
1	1	4	1	1	2	2	3750	2	2	2	2	2	2	1	1	1	1	1	1
1	3	1	2	1	3	1	6333.33	2	2	1	1	2	1	1	1	1	1	1	1
1	2	3	2	1	4	2	7025	1	2	1	2	2	1	1	2	1	1	1	1
1	2	4	2	1	1	2	12633.3	2	2	2	2	2	1	3	2	2	2	2	2
1	2	2	1	1	4	1	9486.67	2	1	2	2	2	2	1	1	1	1	1	1
1	2	1	2	1	3	4	11066.7	2	2	1	2	2	2	1	1	1	1	1	1
1	2	4	2	1	3	4	11066.7	2	2	1	2	2	1	1	2	1	1	1	2
1	3	2	1	1	4	1	38786.7	1	1	1	2	2	2	1	1	1	1	1	1
1	3	2	2	1	4	1	38786.7	2	2	1	1	2	2	1	1	1	1	1	1
1	1	3	1	1	3	1	3983.33	1	2	2	2	2	1	1	1	1	1	1	2
1	3	1	1	1	5	1	26750	1	1	2	1	2	1	1	1	1	1	1	1
1	1	4	2	1	1	1	7500	2	2	2	2	2	1	3	2	3	3	1	1
1	3	3	1	1	1	1	7915	1	2	1	1	2	2	1	1	1	1	2	2
1	2	1	1	1	2	1	2600	1	1	1	2	2	1	1	1	1	1	2	1
1	1	4	1	1	2	1	4100	1	1	2	2	2	1	1	1	1	1	2	2
1	2	4	1	1	2	2	6880	1	2	2	2	2	2	1	1	1	2	2	1
1	3	3	1	1	4	2	32666.7	2	2	2	2	2	2	1	1	1	1	1	1
1	3	3	1	1	5	2	31340	2	1	2	1	2	1	1	2	1	1	1	1
1	3	4	1	1	1	2	17540	1	1	1	1	2	2	1	2	2	2	2	2
1	3	4	2	1	3	4	17540	2	2	1	1	2	1	1	3	3	3	3	2
1	3	4	1	1	3	2	16800	2	1	1	1	2	2	1	1	1	1	1	1
1	3	4	2	1	3	2	16800	2	2	1	1	2	2	1	1	1	1	1	1
1	2	2	2	1	5	4	13600	2	2	1	2	2	2	1	1	1	1	2	1
1	1	4	2	1	1	1	5400	2	2	2	2	2	1	3	2	2	1	2	2
1	1	2	1	1	3	4	4925	1	2	1	1	2	1	1	1	1	1	1	1
1	1	3	2	1	2	4	2740	2	2	2	2	2	2	1	1	1	1	2	1
1	1	4	2	1	2	4	2000	2	2	1	2	2	1	3	1	1	1	2	2
1	1	3	1	1	2	4	2500	1	2	1	2	2	1	1	3	2	3	3	3
1	3	2	2	1	4	2	11625	2	2	1	1	2	1	1	1	1	1	1	1
1	2	1	2	1	3	1	17500	2	2	1	1	2	1	1	1	1	1	1	1
1	1	2	2	1	3	1	9366.67	2	2	2	2	2	1	1	1	1	1	2	1
1	1	4	1	1	1	1	5180	1	2	2	2	2	1	1	1	1	1	1	2
1	1	4	2	1	1	1	5180	2	2	2	2	2	1	1	2	1	1	2	1
1	2	4	2	1	2	4	6700	2	2	2	2	2	2	1	1	1	1	2	2
1	1	4	1	1	4	1	3000	1	2	2	2	2	1	1	1	1	1	2	2
1	2	4	1	1	5	2	13925	2	2	2	2	2	2	1	1	1	1	1	1
1	2	4	2	1	5	2	13925	2	2	2	2	2	2	1	1	1	1	1	1
1	1	2	1	1	4	1	7200	2	1	1	2	2	1	1	1	1	1	1	1
1	1	3	2	1	2	1	4150	2	2	2	2	2	1	1	1	1	1	1	1
1	2	4	1	1	3	2	9416.67	1	1	2	2	2	2	1	1	1	1	1	1
1	2	1	1	1	3	1	9416.67	1	1	1	1	2	2	1	1	1	1	1	1
1	2	4	1	1	5	2	15450	1	2	2	1	2	2	1	1	1	1	2	1
1	2	4	2	1	1	4	15450	2	2	1	1	2	1	1	2	2	2	3	2
1	2	4	1	1	3	2	13500	2	2	2	2	2	2	1	1	1	1	1	1
1	2	4	2	1	5	2	13025	2	2	1	1	2	2	1	1	1	1	1	1
1	2	2	1	1	5	1	9300	2	1	1	1	2	2	1	1	1	1	1	1
1	2	4	1	1	1	2	14000	2	2	2	1	2	2	1	1	1	1	1	1
1	2	3	1	1	4	1	#NULL!	1	1	2	1	2	1	1	1	1	1	1	1
1	2	3	2	1	4	2	#NULL!	2	2	2	1	2	1	1	1	1	1	1	1
1	2	2	1	1	4	1	9466.67	1	1	1	1	2	1	1	1	1	1	1	1
1	2	3	2	1	3	2	9575	2	1	2	1	2	2	1	1	1	1	2	1
1	2	4	2	1	3	2	14225	2	2	2	2	2	2	1	1	1	1	1	1
1	2	2	1	1	4	1	18425	1	2	2	1	2	2	1	1	1	1	1	1
1	2	4	1	1	2	2	16000	2	1	2	2	2	1	1	1	1	1	1	1
1	2	4	2	1	4	2	16000	2	2	1	2	2	1	1	2	2	2	3	2
1	2	3	1	1	3	2	9866.67	1	1	2	1	2	2	1	1	1	1	1	1
1	2	4	1	1	2	4	766.667	2	2	1	1	2	1	1	2	1	1	2	1
1	2	4	2	1	2	4	766.667	2	2	1	1	2	1	1	2	1	1	2	1
1	2	4	1	1	2	2	#NULL!	2	1	2	1	2	2	1	1	1	1	2	1
1	2	4	2	1	2	2	#NULL!	2	2	2	1	2	2	1	1	1	1	2	1
1	2	4	2	1	3	4	2300	2	2	1	2	2	1	3	1	1	1	2	1
1	2	4	1	1	4	2	8000	2	2	1	1	2	2	1	1	1	1	1	1
1	2	3	1	1	3	2	8650	2	1	2	1	2	1	1	1	1	1	1	1
1	2	3	2	1	4	2	8650	2	2	2	1	2	2	1	1	1	1	2	2
1	2	3	2	1	4	2	11300	2	2	2	2	2	2	1	1	1	1	1	1
1	2	3	2	1	4	2	13170	1	2	2	2	2	2	1	1	1	1	1	1
1	2	4	1	1	3	2	8000	2	2	1	2	2	2	1	1	1	1	1	1
1	2	4	2	1	3	4	8000	2	2	1	2	2	2	1	1	1	1	2	1
1	1	3	2	1	2	1	2800	2	2	2	2	2	1	1	3	2	3	2	1
1	2	1	2	1	4	4	5806.67	2	2	2	1	2	1	1	1	1	1	1	2
1	1	4	2	1	2	1	2400	2	2	2	1	2	2	1	1	1	1	1	1
1	1	3	2	1	2	1	3464	2	2	1	2	2	1	1	2	1	1	1	1
1	3	3	1	1	2	4	4000	1	2	2	1	2	1	1	1	1	1	1	2
1	1	4	1	1	2	1	3166.67	1	2	1	2	2	1	1	2	1	1	2	1
1	2	4	1	1	4	2	6650	1	2	1	1	2	1	1	1	1	1	1	1
1	2	4	2	1	3	4	6650	2	2	1	1	2	2	1	1	1	1	1	1
1	2	4	1	1	3	2	20120	1	1	1	2	2	2	3	1	1	1	1	1
1	1	4	2	1	1	4	5975	2	2	2	2	2	2	1	2	1	1	2	1
1	1	3	1	1	3	1	8840	2	2	1	2	2	1	1	1	1	1	1	1
1	1	3	2	1	2	1	8840	2	2	1	2	2	1	1	1	1	1	1	1
1	2	4	2	1	1	4	20866.7	2	2	1	2	2	1	3	1	1	1	2	1
1	2	1	1	1	2	1	2657.14	1	2	1	2	2	2	1	1	1	1	2	1
1	2	3	2	1	4	1	1720	2	1	1	1	2	2	1	1	1	1	1	1
1	1	2	1	1	2	1	5050	2	#NULL!	1	2	2	1	1	1	1	1	1	1
1	2	4	1	1	1	1	3833.33	2	2	1	2	2	1	1	1	1	1	1	1
1	2	3	1	1	4	1	4000	2	1	1	2	2	1	1	1	1	1	1	1
1	1	3	1	1	2	4	16450	1	2	1	2	2	2	1	1	1	1	1	1
1	2	2	1	1	4	1	11450	2	2	1	2	2	1	1	2	2	2	2	2
1	2	4	1	1	2	2	10690	2	2	1	2	2	2	3	1	1	1	1	1
1	2	4	2	1	3	2	#NULL!	2	2	2	2	2	2	3	1	1	1	1	1
1	2	1	1	1	3	4	13200	1	1	1	1	2	1	1	1	1	1	1	1
1	2	3	1	1	3	2	12450	1	2	1	2	2	2	1	1	1	1	1	1
1	1	3	2	1	2	1	1766.67	2	2	2	1	2	1	1	2	2	2	2	1
1	2	3	2	1	4	2	32100	2	2	1	1	2	2	1	1	1	1	1	1
1	1	4	1	1	4	4	4200	2	2	2	2	2	2	1	1	1	1	1	1
1	2	4	1	2	2	2	16480	2	2	2	1	2	2	1	1	1	1	2	2
1	2	3	2	1	3	2	19550	2	2	1	2	2	1	1	1	1	1	1	1
1	2	2	2	1	4	1	7000	2	2	2	2	2	2	4	1	1	1	1	1
1	2	2	2	1	4	1	3533.33	2	2	1	1	2	1	1	1	1	1	1	1
1	1	1	2	1	3	1	5000	2	2	1	1	2	2	1	1	1	1	1	1
1	2	4	2	1	2	2	#NULL!	2	2	2	1	2	1	1	2	3	3	3	1
1	1	3	1	1	3	#NULL!	10440	1	2	2	2	2	2	1	1	1	1	1	1
1	1	3	2	1	4	2	10440	2	2	2	2	2	2	1	1	1	1	1	2
1	2	4	1	1	5	2	#NULL!	2	2	1	1	2	2	1	1	1	1	1	1
1	1	3	2	1	1	1	18500	2	2	1	2	2	2	1	1	1	1	1	1
1	1	2	2	1	3	2	4633.33	2	2	1	1	2	2	1	1	1	1	1	1
1	1	3	1	1	5	2	11800	2	1	1	2	2	2	1	1	1	1	1	1
1	1	3	2	1	3	2	6400	2	2	2	2	2	2	1	1	1	1	1	2
1	1	4	2	1	2	4	7400	2	2	2	2	2	2	2	1	1	1	1	1
1	2	3	2	1	2	2	9500	2	2	1	2	2	1	1	1	1	1	1	1
1	1	4	1	1	4	2	10400	2	2	2	2	2	2	1	1	1	1	1	1
1	1	3	2	1	3	2	10400	2	2	2	2	2	1	1	1	1	1	1	2
1	1	4	1	1	3	2	6233.33	2	2	2	2	2	2	1	1	1	1	2	2
1	2	4	1	1	2	2	11050	2	2	2	2	2	2	1	1	1	1	1	1
1	2	4	2	1	5	2	3730	2	2	2	2	2	2	1	1	1	1	1	1
1	2	3	2	1	3	2	16945	2	2	2	2	2	2	1	1	1	1	1	1
1	1	3	2	1	4	2	12005	2	2	2	2	2	1	3	1	1	1	1	1
1	1	4	2	1	3	4	7350	2	#NULL!	2	2	2	2	3	1	1	1	1	1
1	1	3	2	1	1	1	6333.33	2	2	1	2	2	2	3	1	1	1	1	1
1	2	4	2	1	3	2	13250	2	2	2	2	2	2	1	1	1	1	1	1
1	2	4	2	1	4	2	#NULL!	2	2	1	1	2	2	3	2	1	1	2	1
1	2	2	1	1	4	1	7133.33	1	2	1	1	2	2	1	1	1	1	1	1
1	2	1	1	1	3	1	10100	1	2	2	1	1	1	4	1	1	1	1	1
1	2	4	2	2	3	2	#NULL!	2	2	1	1	2	2	1	1	1	1	1	1
1	1	3	1	1	3	4	4250	1	2	1	2	2	1	1	1	1	1	1	1
1	1	4	1	1	4	2	6666.67	2	2	2	2	2	2	1	1	1	1	1	1
1	2	4	2	1	2	2	11730	2	2	1	2	2	2	1	1	1	1	1	1
1	1	2	2	1	2	1	8500	2	2	1	1	2	2	1	1	1	1	1	1
1	1	4	1	1	3	2	9583.33	2	1	2	2	2	2	1	1	1	1	1	1
1	2	4	1	1	4	2	19475	2	2	2	2	2	2	1	1	1	1	1	1
1	2	2	1	1	3	1	4300	2	2	1	2	2	1	1	2	2	2	2	1
1	2	4	1	1	5	2	14500	2	1	2	1	2	2	1	2	1	2	2	2
1	2	2	2	1	2	4	6265	2	2	2	1	2	2	1	1	1	1	1	1
1	2	4	1	1	3	2	10000	2	2	2	1	2	2	1	1	1	1	1	1
1	2	4	2	1	3	2	10000	2	2	2	1	2	2	1	1	1	1	2	1
1	2	3	1	1	4	2	12070	1	2	2	1	2	2	1	1	1	1	2	1
1	1	3	2	1	2	1	7140	2	2	2	2	2	1	3	1	1	1	1	2
1	1	2	1	1	3	1	2700	1	2	1	2	2	2	3	1	1	1	1	2
1	1	3	1	1	3	4	2966.67	1	2	1	2	2	1	1	1	1	1	1	1
1	2	4	1	1	5	2	13890	2	1	2	1	2	2	1	1	1	1	2	1
1	1	4	1	1	2	4	3200	1	2	2	2	2	2	3	2	2	2	2	2
1	1	2	2	1	3	1	3200	1	2	2	2	2	2	1	1	1	1	1	1
1	1	4	1	1	4	4	2600	2	2	2	2	2	1	1	1	1	1	2	1
1	1	4	2	1	1	4	2600	2	2	2	2	2	1	1	1	1	1	2	1
1	1	2	1	1	3	4	7050	1	2	1	2	2	1	1	1	1	1	1	1
1	2	3	1	1	3	1	26210	2	2	1	1	2	1	1	1	1	1	1	1
1	2	3	1	1	5	2	15755	2	2	2	2	2	2	1	1	1	1	1	1
1	1	4	2	1	3	4	2500	2	2	2	2	2	1	1	3	3	3	3	3
1	1	4	1	1	2	4	930	1	2	1	2	2	1	1	1	1	1	1	1
1	1	4	1	1	2	4	2375	1	1	1	2	2	1	1	1	1	1	1	1
1	1	4	2	1	2	4	2375	2	2	2	2	2	1	1	1	1	1	1	1
1	1	4	2	1	1	4	1260	2	2	1	2	2	1	3	1	1	1	1	1
1	1	4	2	1	2	4	1875	2	2	2	2	2	1	1	1	1	1	1	1
1	2	2	2	1	4	4	14500	2	2	1	1	2	1	1	1	1	1	1	1
1	2	3	1	1	4	2	16333.3	1	1	1	1	2	2	1	1	1	1	1	1
1	2	4	1	1	3	2	16333.3	2	#NULL!	1	1	2	1	3	3	3	3	2	1
1	2	2	1	1	3	1	5750	2	1	1	2	2	1	1	2	1	2	2	2
1	2	2	2	1	4	2	6240	2	2	1	1	2	2	1	1	1	1	1	1
1	2	2	1	1	5	1	6240	2	1	1	1	2	1	1	1	1	1	1	1
1	2	4	2	1	2	4	6000	2	2	1	1	2	1	3	2	2	2	2	2
1	2	3	1	1	4	2	17166.7	1	2	1	2	2	2	1	1	1	1	1	1
1	1	4	1	1	4	2	16980	2	1	2	2	2	2	1	1	1	1	1	1
1	2	4	1	1	4	2	9333.33	1	2	1	1	2	1	1	1	1	1	1	1
1	2	4	1	1	5	2	#NULL!	2	2	1	1	2	1	1	2	2	2	2	2
1	2	4	2	1	3	2	#NULL!	2	2	1	1	2	2	1	1	1	1	1	1
1	2	4	1	1	3	2	10000	2	2	2	1	2	2	1	1	1	1	2	1
1	2	4	2	1	3	2	10000	2	2	2	1	2	2	1	1	1	1	1	1
1	2	3	2	1	4	2	7748	2	2	1	1	2	2	1	1	1	1	1	1
1	2	4	1	1	2	2	15550	2	2	2	1	2	2	1	1	1	1	1	1
1	2	4	1	1	5	2	20400	1	1	2	1	2	2	1	1	1	1	1	1
1	2	2	2	1	4	2	9720	2	2	1	2	2	2	1	1	1	2	2	1
1	2	3	1	1	4	4	9720	1	2	1	1	2	2	1	1	1	1	1	1
1	2	4	2	1	3	4	9666.67	2	2	1	1	2	2	1	1	1	1	1	1
1	2	2	1	1	5	1	20000	2	2	2	2	2	1	1	1	1	1	1	1
1	2	3	2	1	5	2	23700	2	2	1	1	2	2	1	1	1	1	1	1
1	2	4	1	1	4	2	9300	1	1	2	1	2	2	1	1	1	1	1	1
1	2	4	1	1	2	2	11333.3	2	2	2	1	2	2	1	1	1	1	2	1
1	2	4	2	1	3	4	5000	2	2	1	1	2	1	1	1	1	1	1	1
1	2	2	2	1	4	2	9500	2	2	1	1	2	2	1	1	1	1	1	1
1	1	4	2	1	2	4	7000	2	2	1	1	2	2	1	1	2	2	2	2
1	2	3	2	1	1	4	6500	2	2	1	1	2	1	1	2	2	3	2	2
1	1	1	1	1	4	1	6093.33	2	1	1	2	2	1	1	1	1	1	1	1
1	1	1	2	1	3	4	6093.33	2	2	1	2	2	1	1	1	1	1	1	1
1	1	3	2	1	3	4	10800	2	2	2	2	2	2	1	1	1	1	1	1
1	2	3	2	1	3	2	13426.7	2	2	1	1	2	2	1	1	1	1	2	1
1	2	4	1	1	4	2	16350	2	2	2	2	2	2	1	2	2	2	2	1
1	2	4	1	1	3	1	8500	2	2	1	2	2	1	1	2	2	2	2	1
1	2	3	2	1	3	4	4850	2	2	1	1	2	1	1	1	1	1	1	1
1	2	4	1	1	3	2	6800	2	1	1	1	2	2	1	1	1	1	1	1
1	2	4	2	1	1	2	6800	2	2	2	1	2	2	1	1	1	1	1	1
1	1	1	1	1	3	1	6260	1	1	1	1	2	1	1	1	1	1	1	1
1	1	3	2	1	1	4	6260	2	2	2	2	2	2	1	1	1	1	2	1
1	2	4	1	1	3	2	#NULL!	2	2	2	1	2	2	1	1	1	1	2	2
1	2	3	1	1	4	2	10200	1	2	2	1	2	2	1	1	1	1	1	1
1	2	2	2	1	4	1	30350	1	2	1	1	2	2	1	1	1	1	1	1
1	1	3	1	1	3	2	9225	2	2	1	2	2	2	1	1	1	1	1	1
1	1	2	1	1	3	1	8133.33	2	1	1	2	2	1	1	1	1	1	1	1
1	2	4	2	1	3	2	8700	2	2	1	1	2	2	1	1	1	1	1	1
1	2	3	1	1	1	4	7650	2	2	2	2	2	1	1	1	1	1	1	1
1	2	3	1	1	2	2	10133.3	2	2	2	2	2	2	1	1	1	1	1	1
1	1	4	2	1	3	4	9750	2	2	2	1	2	2	1	1	1	1	1	1
1	1	2	2	1	3	4	11066.7	2	2	1	1	2	2	1	1	1	1	2	1
1	1	2	2	1	4	4	13775	2	2	2	2	2	2	1	1	1	1	1	1
1	2	4	1	1	5	2	7066.67	2	2	1	1	2	1	1	2	2	2	2	1
1	2	2	1	1	4	1	8730	2	2	2	2	2	2	1	2	2	2	1	1
1	2	4	2	1	1	2	7940	2	2	1	2	2	1	3	2	1	1	2	2
1	1	4	2	1	3	2	11275	2	2	2	2	2	2	1	1	1	1	1	1
1	2	4	2	1	1	2	26966.7	2	2	2	2	2	2	3	1	1	1	2	1
1	2	4	1	1	3	2	7033.33	2	2	2	1	2	1	1	2	2	2	2	2
1	1	4	2	1	2	4	3916.67	2	2	1	1	2	1	1	1	1	1	1	1
1	2	4	2	1	2	2	12200	2	2	2	1	2	2	3	2	1	1	2	1
1	2	3	2	1	2	2	5820	2	2	2	1	2	1	1	1	1	1	1	1
1	2	3	1	1	4	1	30650	1	1	1	1	2	1	1	1	1	1	1	1
1	2	4	1	1	2	2	7500	2	2	2	2	2	2	1	1	1	1	1	1
1	3	3	1	1	1	1	3000	2	2	1	2	2	1	1	1	1	1	1	1
1	3	3	1	1	2	1	15000	2	2	2	2	2	1	1	1	1	1	1	1
1	3	4	1	1	1	4	1900	1	2	2	2	2	1	1	1	1	1	1	1
1	2	4	2	1	4	2	18500	2	2	1	1	2	2	1	1	1	2	1	1
1	2	2	1	1	4	1	23933.3	1	2	2	1	2	1	1	1	1	1	1	1
1	3	2	2	1	3	1	32500	1	2	1	2	2	1	1	1	1	1	1	1
1	3	2	1	1	4	1	13333.3	2	1	1	2	2	1	1	1	1	1	1	1
1	3	2	1	1	4	1	37250	2	2	2	2	2	2	1	1	1	1	1	1
1	3	2	2	1	1	1	37250	2	2	2	2	2	2	1	1	1	1	1	1
1	3	2	2	1	1	1	4500	2	2	1	2	2	1	1	1	1	1	2	1
1	3	2	1	1	4	1	4000	1	1	2	2	2	1	1	1	1	1	1	1
1	3	2	1	1	4	1	25000	2	#NULL!	1	1	2	1	1	1	1	1	1	1
1	3	2	1	1	1	1	4500	1	2	1	2	2	1	1	1	1	1	1	1
1	3	2	1	1	3	1	10000	1	2	2	2	2	1	1	1	1	1	1	1
1	3	2	2	1	2	1	10000	2	2	1	2	2	1	1	1	1	1	1	1
1	3	4	1	1	2	1	6000	1	2	2	2	2	1	3	1	1	1	1	1
1	3	4	2	1	1	1	5000	2	2	2	2	2	1	3	1	1	1	1	1
1	3	3	1	1	2	1	3000	2	2	2	2	2	2	1	1	1	1	1	1
1	3	3	2	1	2	1	3000	2	2	1	2	2	1	1	1	1	1	1	1
1	3	4	1	1	1	1	2000	2	2	2	2	2	1	1	1	1	1	1	1
1	3	4	2	1	1	1	2000	2	2	2	2	2	1	1	1	1	1	1	1
1	3	3	2	1	1	1	8500	2	2	2	2	2	1	1	1	2	2	2	2
1	3	3	1	1	3	1	4500	2	2	1	2	2	1	1	1	1	1	1	1
1	3	2	2	1	2	1	4500	2	2	1	2	2	1	1	2	2	2	2	1
1	3	3	1	1	3	1	9500	1	1	1	1	2	1	1	1	1	1	1	1
1	3	3	2	1	1	1	9500	2	2	1	1	2	1	1	1	1	1	1	1
1	2	3	1	1	5	2	10850	2	2	2	2	2	2	1	1	1	1	1	1
1	2	3	1	1	3	1	19420	1	2	1	1	2	2	1	1	1	1	1	1
1	1	4	1	1	4	2	8630	2	2	2	2	2	2	1	1	1	1	1	1
1	2	3	1	1	4	1	15766.7	2	2	2	1	2	1	1	1	1	1	1	1
1	1	2	2	1	2	4	2916.67	2	2	1	2	2	1	2	1	1	1	2	1
1	2	1	2	1	3	1	16380	2	2	1	2	2	2	1	1	1	1	2	2
1	2	4	1	1	3	1	7135	2	2	1	1	2	2	1	1	1	1	1	1
1	2	1	1	1	5	1	8380	2	2	1	1	2	2	1	1	1	1	1	1
1	2	1	1	1	5	1	11666.7	2	2	2	1	2	1	1	1	1	1	1	1
1	2	4	2	1	1	4	14440	2	2	1	1	2	1	3	1	1	1	2	1
1	2	3	1	1	5	2	24750	2	1	2	1	2	2	1	1	1	1	1	1
1	2	4	2	1	4	2	24750	2	2	2	1	2	2	1	1	1	1	1	1
1	2	2	1	1	5	1	19000	2	2	1	2	2	1	1	1	1	1	1	1
1	2	2	1	1	5	1	43850	1	1	2	2	2	2	1	1	1	1	1	1
1	2	4	1	1	3	2	17530	2	1	1	1	2	2	1	1	1	1	2	1
1	2	3	2	1	3	2	17530	2	2	1	1	2	2	1	2	1	1	2	1
1	2	2	1	1	4	1	13636.7	1	1	2	2	2	1	1	1	1	1	1	2
1	2	3	2	1	4	2	16440	2	2	1	2	2	2	1	2	1	2	2	1
1	2	4	2	1	3	2	11333.3	2	2	1	1	2	2	1	1	1	1	1	1
1	1	3	2	1	3	4	11460	2	2	2	2	2	2	1	1	1	1	1	1
1	1	4	1	1	4	2	12600	1	2	2	2	2	2	1	1	1	1	1	1
1	3	1	1	1	5	1	17550	2	1	2	2	2	2	1	1	1	1	1	1
1	3	4	2	1	4	2	17550	2	2	2	2	2	2	3	1	1	1	1	1
1	2	4	1	1	4	2	10266.7	2	2	1	2	2	1	3	2	2	2	2	2
1	2	4	1	1	3	2	13500	2	2	2	1	2	2	1	1	1	1	1	1
1	1	2	2	1	2	4	925	2	2	1	2	2	1	3	1	1	1	1	1
1	2	2	1	1	4	1	15530	2	1	2	2	2	2	1	1	1	1	1	1
1	2	3	2	1	3	2	8400	2	2	2	1	2	2	1	1	1	1	1	1
1	2	4	1	1	3	2	13500	2	2	1	1	2	1	1	2	2	2	2	1
1	2	1	1	1	3	1	5465	2	2	2	1	2	1	1	1	1	1	1	1
1	2	3	2	1	1	4	5465	2	2	2	1	2	2	3	1	1	1	1	1
1	2	4	1	1	2	2	10100	2	2	2	1	2	2	1	1	1	1	1	1
1	2	1	1	1	4	1	9800	1	2	1	1	2	1	1	1	1	1	2	1
1	2	3	1	1	3	2	6666.67	2	1	2	2	2	2	1	1	1	1	1	1
1	2	3	1	1	4	1	7533.33	2	2	1	1	2	2	1	1	1	1	1	1
1	1	3	2	1	2	4	7520	2	2	1	1	2	1	1	1	1	1	2	1
1	2	3	1	1	3	2	7733.33	2	2	1	2	2	2	1	2	1	3	2	1
1	1	4	1	1	3	1	10500	2	2	2	2	2	2	1	1	1	1	1	1
1	1	4	2	1	3	1	10500	2	2	2	2	2	1	1	2	2	2	2	1
1	1	3	1	1	3	1	7000	1	1	1	2	2	1	1	1	1	1	1	1
1	1	1	1	1	1	1	10466.7	1	1	1	2	2	2	1	1	1	1	1	1
1	2	3	2	1	1	4	6880	2	2	1	2	2	1	1	1	1	1	1	1
1	2	2	2	1	4	2	21820	2	2	2	2	2	2	1	1	1	1	1	1
1	3	4	1	1	3	4	11850	2	1	2	2	2	2	1	1	1	1	1	1
1	3	3	1	1	2	2	#NULL!	2	1	2	2	2	2	1	1	1	1	1	1
1	3	3	2	1	3	2	20000	2	2	1	1	2	2	1	1	1	1	2	1
1	3	3	2	1	4	2	#NULL!	2	2	2	2	2	2	1	1	1	1	1	1
1	3	4	1	1	3	2	#NULL!	2	2	2	2	2	2	1	1	1	1	2	1
1	3	4	2	1	4	2	#NULL!	2	2	2	2	2	2	1	1	1	1	1	1
1	3	4	1	1	4	2	18820	2	1	2	2	2	2	1	2	1	1	1	1
1	3	3	1	1	5	2	#NULL!	2	2	1	2	2	1	1	1	1	1	1	1
1	3	4	1	1	2	4	#NULL!	1	1	2	2	2	2	1	2	1	1	1	1
1	3	4	2	1	2	2	#NULL!	2	2	2	2	2	2	1	2	1	1	1	1
1	3	3	2	1	2	4	#NULL!	2	2	2	2	2	1	1	1	1	1	1	1
1	3	4	2	1	1	4	#NULL!	2	2	1	2	2	1	3	2	2	3	2	1
1	3	4	1	1	4	2	#NULL!	2	2	2	2	2	2	1	2	2	2	2	1
1	3	4	1	1	4	2	28050	1	2	2	2	2	2	1	1	1	1	1	1
1	3	4	1	1	2	2	#NULL!	2	1	2	2	2	2	1	1	1	1	1	1
1	2	4	1	1	4	2	36750	2	1	2	1	2	2	1	1	1	1	1	1
1	2	3	1	1	3	1	9483.33	2	2	2	1	2	1	1	1	1	1	1	1
1	2	3	2	1	2	4	9483.33	2	2	2	1	2	1	1	1	1	1	1	1
1	1	4	2	1	2	4	4000	2	2	1	2	2	1	3	1	1	1	1	1
1	2	3	1	1	5	2	13200	2	2	1	1	2	2	3	1	1	1	1	1
1	1	4	1	1	2	4	5575	1	1	1	1	2	1	1	1	1	1	1	1
1	2	4	2	1	1	4	12700	2	2	2	1	2	1	1	1	1	1	1	1
1	2	3	1	1	3	1	7433.33	1	2	1	1	2	1	1	2	3	3	1	1
1	2	3	1	1	3	2	8080	1	2	1	2	2	1	1	1	1	1	1	1
1	2	4	2	1	5	2	13720	2	2	2	2	2	2	1	1	1	1	1	1
1	1	4	2	1	1	1	5150	2	2	1	2	2	1	1	1	1	1	1	1
1	2	1	1	1	4	1	19400	1	2	2	2	2	2	1	1	1	1	1	1
1	2	2	1	1	4	1	38800	1	1	1	1	2	2	4	1	1	1	1	1
1	2	4	1	1	3	2	19630	2	1	2	1	2	2	1	1	1	1	2	1
1	2	1	2	1	4	1	32700	2	2	2	1	2	1	1	1	1	1	1	1
1	2	4	1	1	1	2	6100	1	1	1	2	2	1	1	1	1	1	1	1
1	3	3	2	1	3	1	7250	2	2	1	2	2	1	1	1	1	1	1	1
1	3	2	2	1	4	1	6750	2	2	2	1	2	1	1	1	1	1	1	1
1	2	2	2	1	3	2	3806.67	2	2	2	1	2	1	1	1	1	1	2	2
1	2	4	2	1	4	2	41500	2	2	2	2	2	2	1	1	1	1	1	1
1	2	4	1	1	5	2	41500	2	2	2	2	2	2	1	2	2	2	2	1
1	2	3	1	1	4	1	16030	2	1	2	1	2	2	1	1	1	1	1	1
1	2	3	1	1	2	4	4666.67	1	2	1	2	2	1	1	2	1	1	2	1
1	3	3	1	1	1	4	2050	2	2	1	2	2	1	1	1	1	1	1	1
1	3	4	2	1	1	4	2800	2	2	2	1	2	1	3	2	2	2	2	1
1	3	3	1	1	2	4	1200	2	#NULL!	2	2	2	1	1	1	1	2	2	3
1	2	3	1	1	3	2	6675	2	2	1	1	#NULL!	2	1	1	1	1	1	1
1	2	3	1	1	3	2	12880	1	1	1	2	2	2	1	1	1	1	1	1
1	2	3	2	1	3	2	23850	2	2	1	2	2	2	1	1	1	1	2	1
1	2	4	2	1	3	4	4800	2	2	2	1	2	2	1	1	1	1	1	1
1	1	4	2	1	1	4	1850	2	2	2	2	2	1	3	2	2	2	2	1
1	2	3	1	1	4	2	15420	1	1	2	1	2	1	1	1	1	1	1	1
1	2	3	2	1	4	2	9366.67	2	2	1	1	2	1	1	1	1	1	1	1
1	3	1	1	1	3	1	4750	1	1	1	1	2	1	1	1	1	1	1	1
1	3	4	2	1	2	4	8500	2	2	2	2	2	2	1	1	1	1	1	1
1	3	3	2	1	1	1	8400	2	2	2	2	2	2	3	1	1	1	2	2
1	3	3	1	1	2	4	5500	1	1	1	1	2	1	1	2	2	2	2	1
1	3	2	1	1	2	1	5066.67	1	2	1	2	2	1	1	1	1	1	1	1
1	2	3	1	1	3	2	11066.7	2	2	2	1	2	2	1	1	2	2	2	2
1	2	4	2	1	5	2	8530	2	2	2	1	2	2	1	1	1	1	1	1
1	2	2	2	1	3	1	11250	2	1	1	1	2	1	1	1	1	1	1	1
1	2	4	2	1	2	4	11250	2	2	1	2	2	1	3	1	1	1	1	1
1	2	4	2	1	3	2	9325	2	2	2	1	2	2	3	1	1	1	1	1
1	3	3	1	1	2	1	5975	1	1	2	2	2	1	1	1	1	1	1	1
1	3	3	2	1	1	4	5975	2	2	2	2	2	1	1	2	2	2	2	1
1	1	4	2	1	1	4	3268	2	2	1	2	2	1	3	3	3	3	2	3
1	2	4	2	1	1	4	5180	2	2	2	1	2	2	3	1	1	1	1	1
1	1	3	2	1	1	4	6583.33	2	#NULL!	1	2	2	1	3	1	1	1	1	1
1	2	4	1	1	3	2	8260	2	2	2	2	2	2	1	1	1	1	1	1
1	2	2	1	1	5	1	12533.3	2	2	2	1	2	2	1	1	1	1	1	1
1	3	3	2	1	1	4	6000	2	2	2	2	2	2	1	1	1	1	1	1
1	1	4	2	1	1	1	2963.33	2	2	1	2	2	1	3	2	1	1	1	1
1	1	2	2	1	2	4	3453.33	2	2	1	2	2	1	1	1	1	1	1	1
1	2	3	1	1	3	2	8350	1	1	2	1	2	2	1	1	1	1	2	1
1	2	3	2	1	3	4	8350	2	2	2	1	2	2	1	1	1	1	2	1
1	2	2	1	1	4	1	4760	1	2	1	2	2	1	1	1	1	1	1	1
1	2	3	2	1	3	4	12513.3	2	2	1	1	2	2	1	1	1	1	1	1
1	1	2	1	1	3	1	5734	1	2	1	2	2	1	1	1	1	1	1	1
1	1	4	2	1	1	4	1350	2	2	1	2	2	1	1	1	1	1	1	1
1	1	4	1	1	2	4	1350	1	1	2	2	2	1	1	1	1	1	2	1
1	2	4	1	1	4	2	13400	2	2	2	1	2	2	1	1	1	1	1	1
1	2	4	2	1	5	2	13400	2	2	2	1	2	2	1	1	1	1	1	1
1	2	3	2	1	3	4	3500	2	2	2	1	2	2	1	1	1	1	1	1
1	2	4	2	1	1	2	4500	2	2	2	2	2	2	1	2	1	2	1	1
1	2	4	2	1	3	4	5750	2	2	2	2	2	2	1	1	1	1	1	1
1	2	3	2	1	1	1	7750	2	2	1	1	2	1	1	1	1	1	2	2
1	1	4	2	1	3	4	1840	2	2	2	2	2	1	3	1	1	1	2	2
1	1	3	1	1	3	1	3500	2	2	2	2	2	1	1	1	1	1	2	2
1	1	3	2	1	2	1	6250	2	2	1	2	2	1	1	1	2	2	2	1
1	2	3	1	1	3	2	15250	2	2	2	2	2	2	1	1	1	1	1	1
1	2	3	1	1	2	4	3350	2	#NULL!	1	1	2	2	1	1	1	1	1	1
1	2	1	2	2	5	1	6333.33	1	2	1	1	2	1	1	1	1	1	1	1
1	2	3	1	1	3	2	11700	2	1	2	1	2	2	3	2	1	1	2	2
1	2	2	1	1	5	1	22800	1	2	2	1	2	2	1	1	1	1	1	1
1	2	4	2	1	1	1	4740	2	2	1	1	2	1	1	1	1	1	1	1
1	2	4	1	1	3	#NULL!	10325	2	1	1	1	2	1	1	2	1	1	2	1
1	2	4	2	1	4	2	10325	2	2	1	1	2	1	1	2	1	1	2	2
1	2	3	1	1	3	2	15970	1	1	2	1	2	2	1	1	1	1	1	1
1	2	2	1	1	5	1	18600	2	1	1	1	2	2	1	1	1	1	1	1
1	2	4	1	1	4	2	8333.33	2	2	2	1	2	1	1	2	2	2	2	2
1	2	4	2	1	4	2	8333.33	2	2	2	2	2	2	1	1	1	1	1	1
1	2	3	2	1	4	2	13300	2	2	1	2	2	1	1	1	1	1	1	1
1	2	4	2	1	3	2	23000	2	2	2	1	2	1	3	2	2	2	2	2
1	2	4	1	1	2	1	1825	1	2	1	1	2	1	3	1	1	1	1	1
1	2	1	1	1	4	1	15960	1	2	2	1	2	2	1	1	1	1	1	1
1	2	4	1	1	4	2	30000	1	1	2	2	2	2	3	1	1	2	1	1
1	2	3	2	1	2	2	11000	2	1	2	1	2	2	1	1	1	1	1	1
1	2	4	2	1	2	4	4625	2	2	1	2	2	1	3	2	3	2	1	1
1	2	2	2	1	4	2	4333.33	2	2	1	1	2	1	1	2	2	2	2	1
1	2	3	1	1	2	2	14846.7	1	2	1	2	2	2	1	1	1	1	1	1
1	2	3	2	1	4	2	14846.7	2	2	1	2	2	2	1	1	1	1	1	1
1	2	4	1	1	1	2	14846.7	2	2	2	2	2	2	3	1	1	2	2	1
1	2	1	1	1	5	1	11100	1	1	2	2	2	2	1	1	1	1	1	1
1	2	4	2	1	3	2	11915	2	2	1	1	2	2	1	2	1	1	2	2
1	2	4	1	1	3	2	11915	2	1	1	1	2	2	1	2	1	1	1	1
1	1	4	2	1	3	4	11968	2	2	2	1	2	2	1	1	1	1	1	1
1	1	3	2	1	4	2	14666.7	2	2	2	2	2	2	1	1	1	1	2	1
1	1	4	1	1	4	2	14666.7	2	2	2	2	2	2	1	1	1	1	2	2
1	1	3	2	1	3	1	2900	2	2	1	2	2	2	1	1	1	1	1	1
1	1	4	1	1	5	1	5666.67	1	1	2	2	2	2	1	1	1	1	1	1
1	1	2	2	1	3	1	5666.67	2	2	2	2	2	2	1	1	1	1	2	2
1	2	4	2	1	3	2	8000	2	2	2	2	2	2	1	1	1	1	1	1
1	2	4	1	1	5	2	8844	2	2	2	2	2	1	1	1	1	1	1	1
1	2	4	2	1	1	4	2250	2	2	1	1	2	1	3	1	1	1	1	1
1	2	4	1	1	2	2	18500	2	1	2	2	2	2	1	2	2	2	2	1
1	2	4	2	1	1	2	18500	2	2	2	2	2	2	1	1	1	1	1	1
1	2	1	1	1	5	1	9333.33	2	1	1	2	2	1	1	1	1	1	1	2
1	2	4	1	1	5	2	8400	2	1	2	2	2	2	1	1	1	1	1	1
1	2	4	2	1	4	2	8400	2	2	2	2	2	2	1	1	1	1	1	1
1	2	2	2	1	4	1	4000	2	2	1	2	2	2	1	1	1	1	1	1
1	2	2	1	1	4	1	9100	1	1	1	1	2	2	1	1	1	1	1	1
1	2	1	1	1	4	1	6500	1	1	1	1	2	1	1	1	1	1	1	1
1	1	3	1	1	4	1	7580	1	1	2	1	2	1	1	1	1	1	1	1
1	1	3	2	1	3	1	7580	2	2	2	1	2	1	1	1	1	1	1	1
1	2	2	1	1	3	1	7500	1	2	1	1	2	1	1	1	1	1	1	1
1	2	1	1	1	4	1	8600	1	1	1	2	2	1	4	1	1	1	1	1
1	2	4	2	1	4	2	7633.33	2	2	2	2	2	1	1	1	1	1	1	1
1	1	2	2	1	3	4	#NULL!	2	2	1	2	2	2	1	1	1	1	1	1
1	2	1	1	1	4	2	11680	2	2	1	2	2	1	4	2	2	2	2	2
1	2	3	2	1	3	2	17440	2	2	2	1	2	2	1	1	1	1	1	1
1	2	4	1	1	2	2	11080	1	1	2	1	2	2	4	1	1	1	1	1
1	2	3	2	1	4	2	11080	2	2	1	2	2	2	4	1	1	1	1	1
1	2	4	2	1	4	2	9330	2	2	2	2	2	2	1	1	1	1	1	1
1	2	4	2	1	4	2	14740	2	2	2	1	2	2	1	1	1	1	1	1
1	2	4	1	1	4	2	14230	2	2	2	1	2	2	1	1	1	1	1	1
1	2	1	1	1	5	1	13793.3	1	2	2	2	2	2	1	1	1	1	1	1
1	2	4	1	1	4	2	8050	2	2	2	1	2	2	1	1	1	1	2	1
1	2	4	2	1	2	2	8050	2	2	2	1	2	2	1	2	2	2	2	1
1	2	4	2	1	3	2	26500	2	2	2	2	2	2	3	1	1	1	2	1
1	2	4	1	1	5	2	4625	1	2	2	2	2	2	1	2	2	2	1	1
1	2	4	1	1	3	2	12600	1	1	2	2	2	2	1	1	1	1	1	1
1	2	2	2	2	4	1	12266.7	2	2	2	2	2	2	1	1	1	1	1	1
1	2	2	2	1	3	1	11350	2	2	1	1	2	1	1	1	1	1	1	1
1	1	3	1	1	4	2	16001	2	2	2	1	2	2	1	1	1	1	2	2
1	2	4	2	1	1	4	4466.67	2	2	2	1	2	1	3	2	1	3	2	1
1	1	3	2	1	3	2	12180	2	2	1	2	2	1	1	1	1	1	2	2
1	1	4	1	1	4	2	12180	2	2	2	2	2	2	1	1	1	1	2	2
1	1	4	2	1	1	4	9650	2	2	2	2	2	1	1	1	1	1	1	1
1	1	4	1	1	3	2	11500	1	1	2	2	2	2	1	1	1	1	1	1
1	2	3	1	1	3	1	11970	1	1	1	2	2	1	1	1	1	1	1	1
1	2	3	2	1	3	1	11970	2	2	1	2	2	2	1	1	1	1	1	1
1	1	4	1	1	2	4	3000	2	2	1	1	2	1	1	2	2	2	2	1
1	1	4	2	1	2	4	3000	2	2	1	2	2	2	1	1	1	1	1	1
1	2	4	2	1	1	4	6450	2	2	1	2	2	1	3	1	1	1	1	1
1	1	3	2	1	1	4	6400	2	2	1	2	2	2	1	1	1	1	1	1
1	2	2	1	1	4	4	11930	2	1	1	2	2	2	1	1	1	1	1	1
1	3	1	2	1	3	4	5866.67	2	2	1	2	2	1	1	1	1	1	1	1
1	3	2	2	1	2	4	4175	2	2	1	2	2	1	1	1	1	1	1	1
1	3	4	1	1	1	4	2500	2	2	2	2	2	1	1	2	2	2	2	1
1	3	4	2	1	1	4	2500	2	2	2	2	2	1	1	2	2	2	2	1
1	1	4	2	1	5	2	6000	2	2	2	2	2	2	1	1	1	1	1	2
1	1	4	1	1	5	2	18150	1	1	2	2	2	1	3	1	1	1	1	1
1	2	4	1	1	3	2	12430	2	2	1	1	2	2	1	1	1	1	1	1
1	2	4	2	1	3	2	12430	2	2	1	1	2	2	1	1	1	1	1	1
1	1	3	2	1	2	4	11600	2	2	1	1	2	2	1	1	1	1	1	1
1	1	3	1	1	2	2	11600	1	1	1	1	2	1	1	2	2	3	2	2
1	2	3	2	1	4	2	9250	2	#NULL!	2	1	2	2	1	1	1	1	1	1
1	2	4	1	1	3	2	8800	2	2	2	2	2	2	1	1	1	1	1	1
1	2	4	2	1	4	2	8800	2	2	2	2	2	2	1	1	1	1	1	1
1	2	2	1	1	4	2	10333.3	2	1	1	2	2	2	1	1	1	1	2	1
1	1	4	2	1	1	4	9433.33	2	2	1	1	2	2	3	1	1	1	1	1
1	2	4	2	1	2	4	5650	2	2	1	2	2	2	3	2	2	2	2	1
1	2	2	2	1	4	2	7770	2	2	2	2	2	2	1	1	1	1	1	1
1	2	3	1	1	2	2	7770	1	2	2	2	2	2	1	1	1	1	2	1
1	2	3	2	1	2	4	7333.33	2	2	1	1	2	1	1	1	1	1	1	1
1	2	3	2	1	2	4	6166.67	2	2	1	1	2	1	1	2	2	2	2	1
1	2	4	2	1	2	4	2000	2	2	1	1	2	1	3	1	1	1	1	1
1	3	4	1	1	5	2	#NULL!	2	2	2	2	2	2	1	2	2	2	2	1
1	2	1	2	1	3	1	8000	2	2	1	1	2	1	1	1	1	1	1	1
1	2	4	1	1	4	2	14700	1	2	1	1	2	2	3	1	1	1	1	1
1	2	3	2	1	3	4	8000	2	2	1	1	2	1	1	1	1	1	1	1
1	2	4	1	1	2	4	2250	1	2	2	1	2	1	1	2	2	2	2	1
1	2	3	2	1	1	1	14500	2	2	1	1	2	1	1	1	1	1	1	1
1	2	2	1	1	3	1	9000	1	1	2	1	2	1	1	1	1	1	1	1
1	2	3	1	1	3	1	10850	1	2	1	1	2	1	1	1	1	1	1	1
1	2	2	2	1	3	4	4000	2	2	1	1	2	1	1	1	1	1	1	1
1	2	4	2	1	2	2	#NULL!	2	2	2	2	2	1	1	1	1	1	2	1
1	2	4	2	1	3	1	4133.33	2	2	2	1	2	1	1	2	1	1	2	1
1	2	3	2	1	1	1	3000	2	2	1	1	2	1	1	1	1	1	1	1
1	2	4	1	1	3	1	2250	2	2	2	1	2	1	1	1	1	1	1	1
1	2	4	1	1	2	2	2625	1	2	1	1	2	1	1	3	3	3	2	1
1	2	2	2	1	3	1	5800	2	2	1	1	2	1	1	1	1	1	1	1
1	2	2	2	1	3	1	4333.33	2	2	1	1	2	1	1	1	1	1	1	1
1	2	3	2	1	3	1	4000	2	2	1	1	2	1	1	1	1	1	1	1
1	1	3	2	1	3	2	880	2	2	1	2	2	2	1	1	1	1	1	1
1	2	4	2	1	3	4	1550	2	2	1	1	2	2	1	1	1	1	2	1
1	2	3	2	1	1	1	2500	1	2	2	1	2	1	1	1	1	2	1	1
1	2	3	2	1	4	1	3583.33	2	2	1	2	2	1	1	1	1	1	1	1
1	2	4	2	1	1	1	4900	2	2	2	1	2	1	1	2	2	2	2	2
1	2	3	1	1	2	1	6433.33	1	2	2	1	2	1	1	1	1	1	1	1
1	2	3	2	1	2	1	6433.33	2	2	2	1	2	1	1	1	1	1	1	1
1	2	3	1	1	5	2	19300	2	2	2	2	2	1	1	1	1	1	1	1
1	2	2	2	1	4	2	19300	2	2	2	2	2	2	1	1	1	1	1	1
1	2	2	2	1	3	1	8250	2	2	2	1	2	1	1	1	1	1	1	1
1	2	4	1	1	4	2	4500	2	2	2	1	2	2	1	2	1	2	1	1
1	2	3	1	1	3	4	4750	2	2	1	1	2	1	1	1	1	1	1	2
1	2	4	2	1	3	2	7800	2	2	2	2	2	2	3	1	1	1	2	1
1	2	2	1	1	2	1	5000	1	2	1	2	2	1	1	1	1	1	1	1
1	2	3	2	1	2	1	2575	2	2	1	1	2	1	1	1	1	1	1	1
1	2	1	2	1	4	4	6250	2	2	1	1	2	1	1	2	1	1	2	1
1	2	3	1	1	3	1	7500	1	1	1	1	2	1	1	1	1	1	1	1
1	2	3	1	1	3	2	4433.33	2	2	1	1	2	1	1	2	2	3	3	2
1	2	4	2	1	2	1	4633.33	2	2	2	2	2	1	1	1	1	1	1	1
1	2	3	1	1	5	2	15333.3	2	1	1	2	2	2	1	1	1	1	1	1
1	2	4	1	1	3	2	19710	2	2	2	2	2	2	3	1	1	1	2	1
1	2	1	2	1	2	1	5020	2	2	2	1	2	1	1	2	1	1	2	2
1	2	3	2	1	5	2	15850	2	2	2	2	2	2	1	1	1	1	1	1
1	1	4	1	1	3	1	4750	1	1	2	2	2	2	1	2	1	1	2	1
1	2	4	1	1	5	2	10300	1	2	2	2	2	1	1	1	1	1	1	1
1	2	4	2	1	1	1	9000	2	2	1	2	2	1	1	1	1	1	1	1
1	2	4	1	1	4	2	5210	1	2	2	1	2	2	1	1	1	1	1	1
1	2	4	2	1	2	4	5210	2	2	2	1	2	2	1	2	1	2	2	1
1	2	4	2	1	3	2	9200	2	2	2	1	2	2	1	1	1	1	1	1
1	2	4	1	1	5	2	9420	2	2	2	1	2	2	1	1	1	1	1	1
1	1	2	2	1	2	1	#NULL!	2	2	1	2	2	1	1	1	1	1	1	1
1	2	3	1	1	4	2	16933.3	2	2	2	2	2	2	1	1	1	1	1	1
1	2	4	2	1	2	4	11980	2	2	2	2	2	1	1	2	1	2	1	1
1	1	4	2	1	1	4	2740	2	2	1	2	2	1	3	3	3	3	3	3
1	2	4	2	1	3	2	14130	2	2	2	2	2	2	1	1	1	1	1	1
1	2	4	1	1	3	2	14130	2	2	2	2	2	2	1	2	1	1	2	1
1	2	2	2	1	4	1	15850	2	2	2	1	2	2	2	1	1	1	1	1
1	2	2	2	1	4	1	21000	2	2	1	2	2	1	1	1	1	1	2	1
1	2	4	2	1	2	1	3100	2	2	2	2	2	2	4	1	1	1	2	1
1	2	2	2	1	3	1	8000	2	2	1	2	2	1	1	1	1	1	1	1
1	2	3	1	1	4	1	3700	2	2	2	1	2	1	1	1	1	1	1	1
1	2	2	2	1	4	1	3700	2	2	2	1	2	1	1	1	1	1	1	1
1	2	1	2	1	3	1	6500	2	2	1	2	2	1	1	1	1	1	1	1
1	2	4	1	1	2	4	4371.43	1	2	2	1	2	1	1	2	1	2	1	1
1	2	4	2	1	2	4	4371.43	2	2	2	1	2	1	1	2	1	2	1	1
1	2	4	2	1	2	4	15300	2	2	1	1	1	1	3	2	1	2	2	1
1	2	3	2	1	3	4	7300	2	2	1	1	2	1	1	2	2	2	2	2
1	2	4	2	1	1	4	3950	2	2	2	2	2	1	3	2	1	1	2	1
1	2	4	1	1	2	4	9250	2	2	2	2	2	1	1	2	2	2	2	1
1	2	4	1	1	4	1	6450	2	2	2	2	2	1	1	2	1	1	1	1
1	1	3	1	1	3	1	4220	1	2	1	2	2	1	1	1	1	1	1	1
1	2	3	1	1	4	1	5253.33	1	1	2	1	2	1	1	1	1	1	1	1
1	2	4	2	1	2	4	6750	2	2	2	2	2	1	1	1	1	1	1	2
1	2	3	1	1	2	1	1486.67	1	2	2	2	2	2	1	1	1	1	2	3
1	2	3	2	1	2	2	9150	2	2	2	2	2	2	1	1	1	1	1	1
1	2	2	1	1	5	1	20300	1	1	2	1	2	1	1	1	1	1	1	2
1	2	1	2	1	5	4	20300	2	2	2	1	2	2	1	1	1	1	1	1
1	2	3	1	1	3	2	10125	2	2	2	2	2	2	1	1	1	1	1	1
1	2	3	1	1	4	1	1950	1	2	1	1	2	1	2	1	1	1	1	1
1	2	4	1	1	1	4	2020	1	2	1	1	2	1	3	1	1	1	1	1
1	3	3	2	1	2	1	7750	1	2	2	2	2	1	1	1	1	1	2	2
1	2	2	2	1	4	1	4950	2	2	2	2	2	1	1	1	1	1	1	1
1	1	2	1	1	3	1	5816.67	2	2	1	2	2	1	1	1	1	1	1	1
1	2	3	1	1	3	1	5000	2	2	1	2	2	1	1	1	1	1	1	1
1	2	2	1	1	3	1	4280	2	1	1	2	2	1	1	1	1	1	1	1
1	2	2	2	1	2	1	16300	2	2	1	2	2	1	1	1	1	1	1	1
1	2	2	1	1	4	1	8930	1	1	1	2	2	1	1	2	1	2	1	2
1	2	2	1	1	3	1	9580	2	2	1	2	2	1	1	1	1	1	1	1
1	2	3	2	1	1	1	2566.67	2	2	1	2	2	1	1	1	1	1	1	1
1	2	3	1	1	2	1	12640	1	2	2	2	2	1	1	1	1	1	2	1
1	2	4	2	1	1	4	7200	2	2	2	2	2	2	1	1	1	1	1	1
1	2	4	1	1	2	4	2875	1	2	2	2	2	2	1	2	1	1	1	1
1	2	3	1	1	3	1	2566.67	1	2	2	2	2	1	1	1	1	1	1	1
1	2	4	1	1	2	4	2450	1	2	1	2	2	2	1	1	1	2	1	2
1	2	3	1	1	3	1	111500	1	2	1	2	2	2	3	1	1	1	2	1
1	2	2	1	1	1	1	1640	1	2	1	2	2	1	1	1	1	1	2	1
1	2	3	2	1	1	1	19133.3	2	2	1	2	2	2	3	1	1	1	1	1
1	2	4	1	1	2	4	1200	2	2	2	1	2	1	1	1	1	1	1	1
1	2	2	2	1	3	4	5435	2	2	1	1	2	2	1	1	1	1	1	1
1	2	3	2	1	2	1	4770	2	2	1	2	2	1	1	1	1	1	1	1
1	2	1	1	1	3	1	6966.67	2	2	2	2	2	1	1	1	1	1	1	1
1	2	4	1	1	3	4	11100	2	2	2	2	2	2	1	1	1	1	1	1
1	2	3	2	1	3	1	3128	2	2	1	2	2	1	1	1	1	1	1	1
1	2	3	1	1	3	1	3333.33	1	2	1	1	2	1	1	1	1	1	1	1
1	1	4	1	1	2	1	8550	2	2	2	2	2	1	1	1	1	1	2	2
1	1	4	2	1	2	1	8550	2	2	2	2	2	1	1	2	2	3	2	2
1	2	3	1	1	3	4	3940	2	2	1	2	2	1	1	1	1	1	1	1
1	2	4	2	1	2	4	15625	2	2	1	1	2	1	1	1	1	1	1	1
1	2	3	1	1	3	2	5770	1	2	2	1	2	1	1	1	1	1	1	1
1	2	1	2	1	5	1	14586.7	2	2	2	2	2	2	1	1	1	1	1	1
1	1	4	2	1	2	4	5150	2	2	2	2	2	2	1	1	1	1	1	1
1	2	4	2	1	2	4	1640	2	2	1	2	2	1	3	1	1	1	1	1
1	2	4	1	1	3	4	550	2	2	2	1	2	2	1	2	2	2	2	2
1	2	4	2	1	1	4	550	2	2	2	1	2	1	1	1	2	2	2	2
1	2	3	2	1	3	2	6200	2	2	2	1	2	2	1	1	1	1	1	1
1	2	4	2	1	2	4	3850	2	2	1	1	2	1	1	2	3	3	1	1
1	2	1	1	1	4	4	20300	1	2	1	1	2	2	1	1	1	1	1	1
1	2	2	2	1	4	2	14750	2	2	1	1	2	1	1	1	1	1	1	1
1	2	3	2	1	2	2	6040	2	2	2	2	2	2	1	1	1	1	1	1
1	1	4	1	1	2	1	3620	2	2	1	2	2	1	1	3	3	1	3	1
1	1	4	2	1	2	4	6000	2	2	2	2	2	1	3	1	1	1	1	1
1	1	4	2	1	3	1	4000	2	2	2	2	2	1	1	1	1	1	2	1
1	2	4	1	1	5	2	7860	1	1	2	2	2	2	1	1	1	1	1	1
1	2	2	1	1	5	1	7860	2	2	2	2	2	1	1	1	1	1	1	1
1	1	4	2	1	2	4	1016.67	2	2	2	2	2	1	1	1	1	1	1	1
1	2	2	2	1	3	1	6375	2	2	2	2	2	2	1	1	1	1	1	1
1	2	4	1	1	3	2	11350	1	2	2	2	2	2	1	1	1	1	1	1
1	2	3	1	1	5	2	#NULL!	1	1	2	2	2	2	1	1	1	1	1	1
1	2	2	1	1	4	1	4750	2	2	1	2	2	1	1	1	1	1	1	1
1	2	4	1	1	3	2	3250	1	2	2	2	2	2	1	1	1	1	2	1
1	1	4	1	1	3	1	6300	2	2	1	2	2	1	1	1	1	1	2	1
1	2	4	1	1	5	2	#NULL!	2	2	1	2	2	1	1	1	1	1	1	1
1	2	4	1	1	3	2	#NULL!	1	2	2	2	2	1	1	1	1	1	1	1
1	2	4	2	1	4	2	#NULL!	2	2	2	2	2	1	3	2	1	2	2	1
1	2	4	2	1	2	4	13400	2	2	1	2	2	2	1	1	1	1	1	1
1	2	4	1	1	4	2	13400	2	2	2	2	2	1	1	1	1	1	2	1
1	2	2	1	1	3	1	8280	1	1	1	1	2	2	1	1	1	1	1	1
1	2	3	1	1	4	2	9530	2	2	2	2	2	2	1	2	3	3	2	2
1	2	4	1	1	4	2	#NULL!	2	2	1	1	2	2	1	1	1	1	2	1
1	2	2	1	1	4	1	10300	1	2	2	2	2	1	1	1	1	1	1	1
1	2	1	1	1	3	1	13733.3	2	1	2	1	2	1	1	1	1	1	1	1
1	2	1	2	1	5	1	15200	2	2	2	2	2	1	1	1	1	1	2	1
1	3	4	1	1	2	1	16900	1	1	2	2	2	2	1	2	1	1	2	1
1	1	4	2	1	1	4	3600	2	2	1	1	2	1	3	2	2	2	2	1
1	1	4	1	1	4	2	9600	2	2	1	1	2	2	3	1	1	3	1	1
1	1	4	2	1	2	4	5122	2	2	#NULL!	1	2	1	3	2	1	1	2	1
1	1	1	1	1	5	1	10066.7	1	2	1	2	2	1	1	1	1	1	1	1
1	2	2	2	1	4	1	3900	2	2	1	1	2	1	1	1	1	1	1	1
1	1	3	1	1	2	1	9200	1	1	2	1	2	1	1	1	1	1	1	1
1	1	3	2	1	3	4	6850	2	2	2	2	2	2	1	1	1	1	1	1
1	1	4	1	1	4	2	8700	2	2	1	1	2	2	1	1	1	1	1	1
1	1	4	2	1	4	2	8700	2	2	1	1	2	2	1	2	1	3	1	1
1	1	2	2	1	4	4	15450	2	2	1	2	2	2	1	1	1	1	1	1
1	1	4	2	1	3	4	7717.5	2	2	2	2	2	1	3	1	1	1	1	1
1	1	4	1	1	3	2	5240	2	2	1	1	2	2	1	1	1	1	1	1
1	1	1	1	1	5	1	5240	2	2	2	1	2	2	1	1	1	1	1	1
1	1	4	1	1	4	2	5700	2	2	2	2	2	2	1	1	1	1	1	1
1	2	4	1	1	4	2	4500	2	1	2	1	2	2	1	1	1	1	1	1
1	2	3	1	1	4	4	5150	2	2	2	1	2	2	1	1	1	1	2	2
1	2	4	1	1	3	2	5340	2	1	2	1	2	2	2	1	1	1	2	1
1	2	4	2	1	3	2	5340	2	2	2	1	2	2	1	1	1	1	1	1
1	2	1	1	1	4	1	5340	1	1	2	2	2	2	1	1	1	1	2	1
1	2	4	2	1	2	4	6900	2	2	2	2	2	2	3	1	1	1	1	1
1	2	3	2	1	4	2	17400	2	2	1	2	2	2	1	1	1	1	1	1
1	2	4	2	1	2	2	14100	2	2	2	1	2	2	1	1	1	1	1	1
1	2	4	2	1	3	2	17500	2	2	2	2	2	2	3	1	1	1	1	1
1	2	4	1	1	5	2	22500	2	2	2	2	2	2	1	1	1	1	1	1
1	2	2	2	1	5	1	20600	2	2	2	2	2	2	1	1	1	1	1	1
1	2	3	1	1	2	1	3500	1	2	1	2	2	2	1	1	1	1	1	1
1	2	3	2	1	2	1	3500	2	2	1	2	2	1	1	1	1	1	1	1
1	1	3	2	1	2	4	#NULL!	2	2	2	2	2	2	1	1	1	1	1	1
1	2	4	1	1	4	2	4500	2	1	2	1	2	2	1	1	1	1	1	1
1	2	3	2	1	2	4	11300	2	2	2	2	2	2	1	1	1	1	1	1
1	2	4	1	1	4	2	11100	2	2	2	1	2	2	1	1	1	1	1	1
1	2	4	2	1	4	2	20400	2	2	2	2	2	2	3	1	1	1	2	2
1	2	2	2	1	3	1	11100	1	2	1	2	2	2	1	1	1	1	1	1
1	2	4	2	2	3	4	10200	2	2	2	2	2	2	1	2	1	1	2	2
1	2	4	1	1	3	2	10200	2	2	1	1	2	1	1	3	3	3	3	1
1	2	2	1	1	4	4	9150	2	2	2	2	2	1	1	1	1	1	1	1
1	2	2	2	1	3	4	9150	2	2	2	2	2	1	1	1	1	1	2	2
1	2	3	2	1	1	1	9000	2	2	1	2	2	1	1	1	1	1	1	1
1	2	4	1	1	2	2	7500	2	2	1	1	2	2	1	1	1	1	1	1
1	2	4	2	1	3	4	7500	2	1	2	1	2	2	1	1	1	1	1	1
1	2	1	1	1	5	1	17250	1	1	2	1	2	2	1	1	1	1	1	1
1	2	3	1	1	3	2	11250	2	2	1	2	2	2	1	1	1	1	1	1
1	2	3	2	1	3	2	11250	2	2	1	2	2	2	1	1	1	1	1	1
1	2	4	2	1	1	4	8500	2	2	1	1	2	1	1	3	3	3	2	3
1	1	4	2	1	2	2	6850	2	2	2	1	2	2	1	2	2	2	1	2
1	2	2	2	1	3	1	2600	2	2	1	2	2	1	1	1	1	1	2	1
1	2	4	1	1	3	2	2600	1	2	2	2	2	1	3	2	1	2	2	1
1	2	4	1	1	3	2	13000	2	1	2	2	2	2	1	1	1	1	1	1
1	2	2	2	1	3	1	8075	2	2	1	2	2	1	1	1	1	1	2	1
1	2	4	1	1	3	1	6250	2	2	2	1	2	1	1	1	1	1	1	1
1	2	2	2	1	4	2	30000	2	2	2	1	2	2	1	1	1	1	1	1
1	2	2	2	2	5	1	18666.7	2	2	2	2	2	2	1	1	1	1	1	1
1	2	4	1	1	4	2	10000	2	2	2	2	2	2	1	2	1	1	1	1
1	2	3	2	1	3	2	11500	2	2	1	2	2	2	1	1	1	1	1	1
1	2	4	2	1	2	2	8250	2	2	1	1	2	1	1	3	3	3	3	3
1	2	3	1	1	4	1	4200	1	1	2	1	2	1	1	1	1	1	1	1
1	2	3	2	1	3	4	4200	1	2	2	1	2	1	1	1	1	1	1	1
1	2	4	1	1	4	2	12666.7	2	2	2	2	#NULL!	2	1	1	1	1	1	1
1	2	4	2	1	3	2	12666.7	2	2	2	2	2	2	1	1	1	1	1	1
1	2	4	2	1	2	2	17000	2	2	2	2	2	2	3	1	1	1	1	1
1	2	4	1	1	3	2	10000	2	2	2	2	2	2	1	2	1	2	1	1
1	2	4	2	1	3	4	10000	2	2	1	2	2	2	1	1	1	1	1	1
1	2	4	1	1	3	2	5000	2	2	2	2	#NULL!	2	1	2	3	3	1	1
1	2	2	2	1	4	2	17750	2	2	2	2	2	2	1	1	1	1	1	1
1	2	4	2	1	3	4	7500	2	2	2	2	2	2	1	1	1	1	1	1
1	2	4	1	1	3	2	10000	1	2	2	2	2	2	1	1	1	1	1	1
1	2	4	2	1	4	4	10000	2	2	2	2	2	2	1	1	1	1	1	1
1	2	4	1	1	3	2	10666.7	1	2	1	2	2	1	1	1	1	1	1	1
1	2	4	2	1	2	4	10666.7	2	2	1	2	2	1	1	2	2	2	1	1
1	2	4	1	1	3	2	16500	2	1	1	1	2	2	1	1	1	1	1	1
1	2	2	1	1	5	4	8333.33	1	2	1	2	2	1	1	1	1	1	1	1
1	1	4	1	1	2	2	6970	2	2	2	2	2	2	1	1	1	1	1	1
1	1	4	2	1	3	2	6970	2	2	2	2	2	2	1	1	1	1	1	1
1	2	4	1	1	3	2	4050	1	2	2	2	2	2	1	2	1	1	2	1
1	2	3	1	1	3	1	4466.67	1	2	1	2	2	2	1	1	1	1	2	1
1	2	3	2	1	2	1	862.5	2	2	1	2	2	1	1	1	1	1	1	1
1	2	4	1	1	3	2	10600	2	2	2	2	2	2	3	1	1	1	1	1
1	2	4	2	1	3	1	7250	2	2	1	1	2	1	1	2	1	2	2	1
1	2	2	2	1	3	1	22000	2	2	2	2	2	2	1	1	1	1	1	1
1	2	4	1	1	2	2	9950	2	2	2	2	2	2	1	1	1	1	1	1
1	2	3	2	1	2	1	5100	2	2	1	2	2	2	1	1	1	1	1	1
1	2	3	1	1	4	2	9250	1	1	1	2	2	2	1	1	1	1	1	1
1	2	3	1	1	2	1	3875	1	2	1	1	2	1	1	2	1	1	1	1
1	2	4	2	1	2	1	5050	2	2	2	2	2	1	3	2	2	1	2	1
1	2	4	1	1	2	1	3750	1	1	2	1	2	2	1	2	1	1	2	1
1	2	3	1	1	3	1	4833.33	1	2	1	2	2	2	1	1	1	1	1	1
1	2	4	1	1	2	4	4175	2	2	2	2	2	1	3	2	2	2	2	2
1	2	4	1	1	3	2	2660	2	2	1	2	2	1	1	1	1	1	1	1
1	2	2	2	1	3	1	9750	2	2	2	2	2	1	1	1	1	1	1	1
1	2	1	2	1	5	4	2133.33	2	2	1	1	2	2	1	1	1	1	1	1
1	3	3	1	1	3	4	9500	2	2	1	1	2	1	1	1	1	1	1	1
1	2	4	1	1	2	1	666.667	2	2	2	1	2	1	1	3	3	3	2	1
1	2	4	2	1	2	2	6375	2	2	2	2	2	2	3	1	1	1	1	1
1	2	2	2	1	2	1	3533.33	2	2	2	2	2	1	1	2	1	1	2	1
1	2	4	2	1	1	2	4625	2	2	2	2	2	2	3	1	1	1	2	1
1	2	3	1	1	3	1	1620	2	1	1	2	2	1	1	1	1	1	1	1
1	2	3	2	1	3	2	17250	2	2	1	2	2	1	1	3	3	3	2	1
1	2	4	1	1	3	2	2700	2	2	1	2	2	1	1	1	1	1	1	1
1	2	2	2	1	4	2	6100	2	2	1	1	2	2	3	1	1	1	1	1
1	2	3	1	1	3	1	6240	1	2	2	2	2	1	1	1	1	1	1	1
1	2	4	2	1	2	2	2400	2	2	2	2	2	2	3	1	1	1	1	1
1	2	4	1	1	3	2	2800	1	2	2	2	2	1	3	1	1	1	1	1
1	2	3	1	1	2	2	4180	2	2	1	1	2	1	1	1	1	1	1	1
1	2	3	2	1	3	2	5525	2	2	2	2	2	1	1	1	1	1	1	1
1	2	2	2	1	3	1	8233.33	2	2	1	2	2	1	1	1	1	1	1	1
1	2	3	1	1	2	4	8600	1	2	2	2	2	2	1	1	1	1	1	1
1	2	3	2	1	2	2	3416.67	2	2	1	2	2	1	1	1	1	1	2	1
1	1	3	2	1	4	2	10333.3	2	2	2	2	2	1	1	2	2	3	3	1
1	2	4	1	1	3	2	5000	1	2	2	1	2	1	1	1	1	1	1	1
1	2	3	2	1	3	2	5000	2	2	1	1	2	1	1	3	2	3	2	2
1	2	4	1	1	2	1	4666.67	1	1	1	1	2	1	1	1	1	1	1	1
1	1	4	1	1	4	2	3475	2	2	2	2	2	2	1	1	1	1	1	1
1	2	4	2	1	1	1	3050	2	2	2	2	2	1	1	1	1	1	1	1
1	1	3	1	1	4	1	#NULL!	2	2	1	2	2	2	1	1	1	1	1	1
1	1	3	2	1	3	1	#NULL!	2	2	1	2	2	2	1	1	1	1	1	1
1	2	2	2	1	4	1	7175	2	2	1	2	2	2	1	1	1	1	1	1
1	2	4	2	1	2	1	3333.33	2	2	2	2	2	2	1	1	1	2	2	2
1	2	3	2	1	2	4	4375	2	2	1	1	2	1	1	3	3	3	2	2
1	2	4	2	1	2	1	11700	2	2	2	2	2	2	1	1	1	1	1	1
1	1	4	1	1	5	2	6750	2	2	2	2	2	2	1	1	1	1	1	1
1	2	4	1	1	4	1	6450	2	2	1	2	2	2	3	1	1	1	1	1
1	1	4	2	1	1	4	4833.33	2	2	2	2	2	2	3	2	2	2	2	2
1	2	3	1	1	4	4	14000	2	2	1	1	2	2	1	1	1	1	1	1
1	2	4	1	1	2	1	4850	1	2	2	2	2	1	1	1	1	1	1	1
1	2	4	2	1	2	1	4850	2	2	2	2	2	1	1	1	1	1	1	1
1	1	4	2	1	4	2	7300	2	2	2	2	2	2	1	2	1	1	2	1
1	1	3	2	1	2	1	#NULL!	1	2	1	2	2	#NULL!	2	1	1	1	1	1
1	1	4	2	1	2	4	8380	2	2	1	2	2	#NULL!	1	2	2	2	2	1
1	1	3	2	1	4	2	18260	2	2	2	1	2	2	1	1	1	1	1	1
1	2	2	1	1	4	1	10050	1	2	1	1	2	1	1	1	1	1	1	1
1	1	3	2	1	2	4	3530	2	2	2	2	2	1	1	2	2	2	2	2
1	1	2	1	1	3	4	3530	2	2	2	2	2	2	1	2	1	2	2	2
1	2	3	1	1	3	1	7150	2	1	2	1	2	2	1	1	1	1	1	1
1	2	2	1	1	3	1	4833.33	1	2	1	2	2	2	1	1	1	1	1	1
1	1	2	2	1	3	1	6713.33	2	2	2	2	2	2	1	1	1	1	1	1
1	1	3	2	1	2	4	1500	2	2	1	2	2	1	3	1	1	1	1	1
1	3	1	1	1	3	1	24750	1	1	1	2	2	1	1	1	1	1	1	1
1	3	1	1	1	2	1	3333.33	1	1	2	1	2	1	1	1	1	1	1	1
1	3	1	2	1	2	1	3333.33	2	2	2	1	2	1	1	1	1	1	1	1
1	3	4	2	1	2	1	9700	2	2	2	2	2	1	3	1	1	1	1	1
1	3	3	2	1	1	2	5000	2	2	2	2	2	1	3	2	1	1	2	1
1	3	2	2	1	1	1	13000	2	1	2	1	2	1	1	1	1	1	1	#NULL!
1	3	1	1	1	2	1	24000	2	2	2	1	2	1	1	1	1	1	1	1
1	3	4	2	1	1	1	2000	2	2	2	2	2	1	3	1	1	1	1	1
1	3	3	2	1	2	1	3150	2	2	2	1	2	1	1	1	1	1	1	1
1	3	3	2	1	1	4	36666.7	2	2	2	2	2	1	1	1	1	2	2	2
1	3	3	2	1	1	1	10000	2	2	2	1	2	1	1	1	1	1	1	1
1	3	3	1	1	3	1	10000	2	2	2	1	2	1	1	1	1	1	1	1
1	1	4	1	1	3	2	31160	1	1	2	2	2	2	1	1	1	1	2	1
1	1	3	1	1	3	4	#NULL!	1	2	1	2	2	1	1	1	1	1	1	1
1	2	4	2	1	3	2	2100	2	2	1	2	2	2	1	1	1	1	1	1
1	2	3	2	1	2	2	3116.67	2	2	1	2	2	1	1	1	1	1	1	1
1	2	4	1	1	4	2	10420	2	2	1	1	2	2	1	2	1	1	2	1
1	2	2	2	1	3	1	4950	2	2	1	2	2	1	1	1	1	1	1	1
1	2	4	2	1	1	1	6883.33	2	2	2	2	2	1	1	1	1	1	1	1
1	1	1	1	1	5	1	14533.3	2	1	1	1	2	2	1	1	1	1	1	1
1	1	4	2	1	3	2	9400	2	2	2	2	2	2	3	1	1	1	2	1
1	2	3	2	1	3	1	2400	1	2	2	1	2	1	1	1	1	1	1	1
1	2	4	2	1	1	4	2400	1	2	1	1	2	1	3	2	2	2	2	1
1	1	2	1	1	3	4	12916.7	2	2	1	2	2	2	1	1	1	1	1	1
1	2	3	2	1	3	2	7625	2	2	1	2	2	1	1	1	1	1	2	2
1	2	1	1	1	4	1	4625	2	1	1	1	2	2	1	1	1	1	1	1
1	2	4	2	1	2	2	4625	2	2	1	2	2	2	1	1	1	1	2	1
1	2	3	1	1	2	2	3666.67	1	2	1	2	2	1	1	1	1	1	1	1
1	2	3	2	1	2	2	3666.67	2	2	1	1	2	1	1	2	1	2	2	1
1	2	4	1	2	3	2	5800	2	2	2	1	2	1	2	1	1	1	1	1
1	2	4	1	1	1	2	17200	2	2	2	2	2	1	1	1	1	1	1	1
1	2	4	2	1	1	2	17200	2	2	1	2	2	1	1	2	1	2	2	1
1	2	4	1	1	4	2	17200	2	2	1	2	2	2	1	2	2	3	3	2
1	2	3	2	1	1	1	7300	2	2	1	2	2	1	3	1	1	1	2	1
1	2	4	2	1	2	1	6750	2	2	2	2	2	2	1	1	1	1	1	1
1	1	3	1	1	2	1	4600	2	2	2	2	2	2	1	1	1	1	1	1
1	1	3	2	1	1	1	4600	2	2	1	2	2	2	1	1	1	1	1	1
1	2	2	2	1	3	1	4400	2	2	1	1	2	1	1	1	1	1	1	1
1	2	3	2	1	3	1	2875	2	2	1	1	2	1	1	1	1	1	1	1
1	2	4	2	1	2	1	6020	2	2	2	2	2	2	1	2	1	1	1	1
1	2	4	2	1	1	4	4650	2	2	2	2	2	1	3	2	3	3	3	3
1	2	2	2	1	1	4	6853.33	2	2	1	1	2	2	1	1	1	1	1	1
1	2	3	1	1	1	1	1610	2	2	1	1	2	1	1	1	1	1	1	1
1	2	4	1	1	2	#NULL!	14200	2	1	2	1	2	2	1	1	1	1	1	1
1	2	3	2	1	2	4	4925	2	2	1	1	2	1	1	1	1	1	1	1
1	2	4	2	1	1	4	3400	2	2	1	2	2	2	3	1	1	1	1	1
1	2	4	1	1	3	4	8500	2	2	2	2	1	2	1	1	1	1	1	1
1	2	4	1	1	1	1	4900	1	2	2	2	2	2	1	1	1	1	1	1
1	2	4	2	1	2	4	3350	2	2	2	2	2	2	3	2	1	2	2	1
1	2	4	1	1	2	1	4580	2	2	1	2	2	1	1	2	2	2	2	1
1	2	4	2	1	2	4	3400	2	2	2	2	2	2	1	1	1	1	1	1
1	2	4	1	1	2	4	3400	2	2	2	2	2	2	1	1	1	1	1	1
1	2	3	1	1	3	4	2500	2	2	2	2	2	2	1	1	1	1	2	1
1	2	3	1	1	4	4	4733.33	1	1	1	2	2	2	1	2	2	2	2	1
1	2	4	1	1	4	4	2433.33	1	2	2	2	2	2	1	1	1	1	1	1
1	2	4	2	1	3	4	2433.33	2	2	2	2	2	1	1	1	1	1	1	1
1	2	1	1	1	4	1	3200	1	1	2	1	2	2	1	1	1	1	1	1
1	2	4	1	1	2	4	3200	2	2	1	1	2	1	1	1	1	1	1	1
1	2	3	1	1	2	1	19800	2	2	1	2	2	2	1	2	1	1	2	1
1	2	2	2	1	3	4	2250	2	2	1	2	2	1	1	1	1	1	1	1
1	2	3	1	1	2	1	2825	2	2	2	2	2	2	1	1	1	1	1	1
1	2	3	2	1	3	2	#NULL!	2	2	2	2	2	2	1	1	1	1	1	1
1	2	3	1	1	2	1	3308.33	1	2	2	2	2	2	1	1	1	1	1	1
1	2	4	2	1	1	1	3308.33	2	2	1	2	2	2	1	1	1	1	1	1
1	2	1	1	1	3	1	3308.33	1	1	1	2	2	2	1	1	1	1	1	1
1	1	4	1	1	2	1	15833.3	1	1	2	2	2	1	1	1	1	1	1	1
1	2	4	2	1	3	1	3100	2	2	2	1	2	2	3	1	1	1	1	1
1	2	4	2	1	2	1	5066.67	2	2	2	2	2	2	1	1	1	1	1	1
1	2	4	2	1	2	1	5066.67	2	2	2	2	2	2	1	1	1	1	1	1
1	2	1	1	1	5	1	8300	2	2	2	1	2	1	1	1	1	1	1	1
1	2	2	2	1	3	1	10000	2	2	2	2	2	1	1	1	1	1	1	1
1	2	4	2	1	3	4	9000	2	#NULL!	2	1	2	2	1	1	1	1	1	1
1	2	3	1	1	2	1	3733.33	1	2	1	2	2	1	1	1	1	1	1	1
1	2	3	2	1	2	2	4140	2	2	1	2	2	2	1	1	1	1	2	1
1	2	3	1	1	3	1	3450	1	2	1	1	2	1	1	1	1	1	1	1
1	2	3	2	1	2	1	3450	1	2	1	1	2	1	1	1	1	1	1	1
1	2	3	2	1	1	2	15000	2	2	2	2	#NULL!	2	1	1	1	1	1	1
1	2	3	1	1	3	2	15000	2	1	1	2	#NULL!	1	1	2	1	2	1	1
1	2	4	1	1	2	2	#NULL!	2	2	2	2	2	1	3	1	1	1	2	1
1	2	4	2	1	4	2	14000	2	2	2	2	2	2	3	1	1	1	1	1
1	2	4	2	1	2	4	#NULL!	#NULL!	2	1	2	2	1	1	3	3	3	3	2
1	2	2	1	1	4	1	#NULL!	1	2	2	2	2	1	1	1	1	1	1	1
1	2	3	1	1	4	1	#NULL!	2	2	2	2	2	1	1	1	1	1	1	1
1	2	4	1	1	4	2	#NULL!	2	2	2	2	2	1	1	1	1	1	2	1
1	2	4	1	1	2	1	1750	2	2	2	1	2	1	1	1	1	1	1	1
1	1	3	2	1	2	4	1780	2	2	1	2	2	1	1	1	1	1	1	1
1	1	4	2	1	1	4	2800	2	2	2	2	2	1	3	1	1	1	1	1
1	1	2	1	1	2	4	1152	2	2	1	2	2	1	1	1	1	1	1	1
1	2	2	1	1	5	1	12800	1	1	2	2	2	2	1	1	1	1	1	1
1	2	4	1	1	3	1	14650	1	2	1	1	2	1	1	1	1	1	1	1
1	2	4	1	1	3	2	9350	2	2	2	1	2	2	1	1	1	1	1	1
1	2	4	1	1	4	2	#NULL!	2	2	1	2	2	1	1	1	1	1	1	1
1	2	4	2	1	1	1	11800	2	2	1	1	2	1	1	1	1	1	1	1
1	1	4	1	1	1	4	1830	1	2	1	2	2	1	3	2	1	1	2	2
1	2	4	2	1	2	2	#NULL!	2	2	1	2	2	2	3	1	1	1	1	1
1	2	2	1	1	3	1	#NULL!	1	2	2	2	2	1	1	1	1	1	1	1
1	2	3	2	1	3	2	#NULL!	2	2	2	2	2	1	3	1	1	1	1	1
1	2	2	2	1	3	1	29633.3	2	2	1	2	2	1	1	1	1	1	1	1
1	2	4	1	1	4	2	#NULL!	2	2	2	1	2	1	1	3	3	3	3	1
1	2	1	1	1	3	1	9333.33	1	2	2	2	2	1	1	1	1	1	1	1
1	2	4	2	1	4	2	#NULL!	2	2	2	2	2	1	1	1	1	1	1	1
1	2	4	1	1	5	2	#NULL!	1	2	2	2	2	1	1	1	1	1	1	1
1	2	4	1	1	3	1	1333.33	1	2	1	1	2	1	1	1	1	1	1	1
1	2	4	2	1	2	1	5666.67	2	2	2	1	2	1	1	1	1	1	1	1
1	2	3	2	1	2	1	5625	2	2	1	1	2	1	1	1	1	1	1	1
1	2	2	1	1	4	1	10900	1	1	2	2	2	1	1	1	1	1	1	1
1	2	4	2	1	3	2	7666.67	2	2	1	1	2	1	1	3	3	3	2	2
1	2	4	1	1	3	2	7666.67	2	2	2	1	2	2	1	1	1	1	1	1
1	2	3	2	1	3	1	3600	2	2	1	2	2	1	1	1	1	1	2	1
1	2	4	1	1	3	1	2166.67	2	1	2	1	2	1	1	1	1	1	1	1
1	2	4	2	1	2	2	2166.67	2	2	2	1	2	1	1	3	3	3	1	1
1	3	1	2	1	1	4	4725	2	2	1	2	2	1	1	1	2	2	2	2
1	2	4	2	1	2	4	3200	2	#NULL!	1	2	2	2	3	1	1	1	1	1
1	2	3	2	1	1	1	11250	2	2	1	2	2	1	1	3	3	3	3	3
1	2	1	1	1	3	1	9000	1	1	1	2	2	2	1	1	1	1	1	1
1	3	3	2	1	1	4	1400	2	2	2	2	2	2	1	1	1	1	2	2
1	2	2	2	1	3	1	9000	2	2	1	2	2	1	1	1	1	1	1	1
1	1	2	2	1	1	1	2950	2	2	1	2	2	#NULL!	1	1	1	1	1	2
1	2	3	1	1	5	1	8300	2	1	2	2	2	2	1	1	1	1	1	1
1	1	4	2	1	1	1	7500	2	2	2	2	2	1	1	1	1	1	1	1
1	2	3	1	1	2	2	7200	1	2	1	2	2	2	1	1	1	1	1	1
1	2	3	2	1	1	4	7200	2	2	1	2	2	2	1	1	1	1	1	1
1	2	4	2	1	2	4	5750	2	2	2	1	2	1	1	1	1	1	2	1
1	2	3	1	1	4	1	8600	1	1	2	2	2	2	1	1	1	1	1	1
1	2	3	2	1	3	2	8600	2	2	1	1	2	2	1	1	1	1	1	1
1	2	4	2	1	3	1	6700	2	2	1	2	2	2	3	1	1	1	1	1
1	1	4	1	1	2	1	5187.5	1	2	2	2	2	1	1	1	1	1	1	1
1	1	4	2	1	1	4	2324	2	1	2	2	2	1	3	1	1	1	1	1
1	2	3	1	1	5	2	625	2	2	2	2	2	2	1	1	1	1	1	1
1	2	3	1	1	2	1	8250	1	1	2	1	2	1	1	2	2	2	2	1
1	2	3	2	1	2	1	8250	2	2	2	1	2	1	1	1	1	1	1	1
1	2	4	2	1	2	4	8428.57	2	2	2	2	2	2	3	1	1	1	1	1
1	2	2	2	1	4	1	19150	2	2	1	1	2	1	1	1	1	1	1	1
1	1	3	2	1	3	2	16100	2	2	1	1	2	2	1	2	1	1	2	1
1	2	3	2	1	2	4	7200	2	2	1	1	2	2	1	1	1	1	1	1
1	2	3	1	1	3	1	#NULL!	2	2	1	2	2	1	1	1	1	1	1	1
1	2	4	1	1	4	4	3000	2	2	2	1	2	1	1	2	1	1	1	1
1	2	3	1	1	1	4	2325	2	2	2	2	2	2	1	2	1	1	2	1
1	2	3	2	1	1	4	2325	2	2	1	2	2	2	1	1	1	1	1	1
1	2	4	1	1	3	2	18500	2	2	2	2	2	2	1	1	1	1	1	1
1	2	4	2	1	4	2	18500	2	2	2	2	2	2	1	1	1	1	1	1
1	2	4	1	1	1	1	6125	2	2	2	1	2	1	3	1	1	1	1	1
1	2	1	2	1	3	1	8000	2	2	1	2	2	2	1	1	1	1	1	1
1	2	4	2	1	1	1	12900	2	2	2	1	2	1	3	1	1	1	1	1
1	2	4	2	1	1	1	42500	2	2	2	2	2	1	3	1	1	1	2	2
1	2	4	1	1	2	2	2666.67	2	2	1	2	2	1	1	1	1	1	1	1
1	2	4	2	1	2	1	7500	2	2	2	1	2	1	3	1	1	1	1	1
1	2	4	2	1	1	4	9000	2	2	2	2	2	2	3	2	2	1	2	1
1	2	3	2	1	2	1	8125	2	2	2	1	2	1	1	1	1	1	1	1
1	2	4	2	1	1	4	4500	2	2	1	2	2	1	3	1	1	1	1	1
1	2	4	2	1	3	4	7100	2	2	2	1	2	2	1	1	1	1	1	1
1	2	4	1	1	3	2	7100	1	2	2	1	2	2	1	1	1	1	1	1
1	2	3	1	1	2	1	6460	2	1	2	1	2	1	1	1	1	1	1	1
1	2	4	2	1	2	1	18000	2	2	2	2	2	2	1	2	2	1	2	1
1	2	4	1	1	5	1	18000	2	2	2	2	2	2	1	1	1	1	1	1
1	2	2	2	1	3	1	3940	2	2	2	2	2	2	1	1	1	1	1	1
1	1	3	1	1	4	1	24300	1	1	2	1	2	2	1	1	1	1	2	1
1	3	3	1	1	2	1	30900	1	2	1	2	2	2	1	1	1	1	2	1
1	3	2	2	1	1	1	34000	2	2	1	2	2	2	1	1	1	1	1	1
1	3	1	2	1	3	1	12250	2	2	1	2	2	1	1	1	1	1	1	1
1	3	3	2	1	2	4	20700	2	2	1	2	2	1	3	1	1	1	1	1
1	3	1	1	1	2	4	27800	2	1	1	1	2	1	1	1	1	1	1	1
1	3	3	1	1	2	4	41800	1	2	1	2	2	1	1	1	1	1	1	1
1	3	2	2	1	1	4	41800	2	2	1	2	2	1	1	1	1	2	2	1
1	2	4	2	1	2	1	8166.67	2	2	2	1	2	1	3	1	1	1	1	1
1	2	2	2	1	4	2	28200	2	2	1	1	2	1	1	1	1	1	1	1
1	2	4	1	1	1	2	2300	1	2	2	2	2	2	3	1	1	1	2	1
1	1	2	1	2	4	1	22000	1	1	2	2	2	2	1	1	1	1	1	1
1	2	2	2	1	1	1	6150	2	2	2	1	2	1	1	1	1	1	1	1
1	2	1	2	1	2	1	6800	2	2	1	2	2	1	1	1	1	1	1	1
1	2	1	1	1	4	1	24850	1	1	2	2	2	2	1	1	1	1	1	1
1	2	2	1	1	5	1	6600	1	1	2	1	2	2	1	1	1	1	1	1
1	2	4	2	1	1	2	4250	2	2	1	2	2	1	3	3	3	3	3	2
1	2	1	2	1	4	4	4250	2	2	1	2	2	1	1	1	1	1	1	1
1	2	4	2	1	1	2	5000	2	2	2	2	2	2	1	2	1	2	2	2
1	2	2	2	1	3	1	5733.33	2	2	1	2	2	1	1	1	1	1	1	1
1	2	3	1	1	5	1	16715	1	1	2	2	2	1	1	1	1	1	1	1
1	2	3	2	1	4	2	8833.33	2	2	2	1	2	1	1	1	1	1	1	1
1	2	3	1	1	5	1	8833.33	1	1	2	1	2	1	1	1	1	1	1	1
1	2	3	2	1	3	1	3170	2	2	1	1	2	2	1	1	1	1	1	1
1	2	3	1	1	4	1	8500	2	2	1	1	2	2	1	1	1	1	1	1
1	2	4	1	1	4	2	15000	2	2	2	1	2	1	1	3	3	3	3	2
1	1	4	2	1	3	2	17900	2	2	2	2	2	1	3	1	1	1	2	1
1	2	2	1	1	3	1	2333.33	1	2	1	1	2	2	1	1	1	1	1	1
1	2	4	1	1	3	2	20000	2	2	2	1	2	1	1	2	1	2	2	1
1	2	4	2	1	3	2	20000	2	2	2	1	2	1	1	1	1	1	1	1
1	2	4	1	1	3	2	7875	2	1	2	1	2	2	1	1	1	1	2	1
1	2	3	1	1	3	1	5000	1	1	1	1	2	1	1	1	1	1	1	1
1	2	4	1	1	3	2	5500	1	2	2	1	2	1	3	2	2	2	2	2
1	2	3	2	1	3	4	4700	2	2	2	2	2	1	3	2	2	2	2	2
1	2	4	2	1	2	2	8000	2	2	2	1	2	1	1	2	2	2	2	2
1	2	2	2	1	3	1	2833.33	2	2	1	2	2	1	1	1	1	1	1	1
1	2	2	2	1	3	1	6725	2	2	1	2	2	1	1	1	1	1	1	1
1	2	3	2	1	2	1	#NULL!	2	2	1	1	2	1	1	1	1	1	1	1
1	2	3	1	1	3	1	6375	1	2	2	1	2	1	1	1	1	1	1	1
1	2	4	2	1	2	4	4433.33	2	2	2	2	2	1	3	2	2	2	3	2
1	2	3	2	1	1	1	7500	2	2	1	1	2	1	3	2	2	2	1	1
1	2	2	2	1	3	2	12333.3	2	2	1	1	2	2	1	1	1	1	1	1
1	2	3	1	1	4	2	12333.3	1	2	1	1	2	2	1	1	1	1	1	1
1	2	2	2	1	3	1	7350	2	2	2	2	2	2	1	1	1	1	1	1
1	2	4	1	1	2	1	4700	2	2	1	2	2	1	1	1	1	1	1	1
1	2	2	1	1	4	1	4033.33	1	1	1	2	2	1	1	1	1	1	1	1
1	2	4	1	1	2	2	8750	2	2	1	2	1	2	1	1	1	1	1	1
1	2	2	1	1	2	1	6150	1	2	1	1	2	1	1	1	1	1	1	1
1	1	3	2	1	1	4	3500	2	2	1	2	2	1	3	1	1	1	2	1
1	2	4	1	1	4	2	7700	2	2	2	2	2	2	1	1	1	1	1	1
1	2	3	1	1	3	1	1900	1	2	1	2	2	1	1	1	1	1	1	1
1	2	3	1	1	3	1	5562.5	1	#NULL!	1	2	1	1	1	1	1	1	1	1
1	2	4	2	1	2	4	2000	2	2	2	2	2	1	3	2	2	2	2	2
1	2	4	1	1	3	2	9000	2	1	1	2	2	1	1	3	3	3	3	3
1	2	4	2	1	3	4	4700	2	2	1	1	1	2	1	1	1	1	1	1
1	2	4	1	1	3	4	4700	2	2	1	1	1	2	1	1	1	1	1	1
1	2	2	1	1	4	1	76900	1	1	2	2	2	2	1	1	1	1	1	1
1	2	4	1	1	3	1	600	2	2	2	2	2	1	1	1	1	1	2	1
1	3	3	2	1	2	4	10400	2	2	1	1	2	1	1	1	1	1	1	1
1	3	2	1	1	2	4	10400	1	1	1	1	2	1	1	1	1	1	1	1
1	3	3	1	1	3	4	13500	2	2	1	1	2	2	1	1	1	1	1	1
1	2	4	2	1	1	4	3700	2	2	1	1	2	2	1	1	1	1	2	1
1	3	4	1	1	2	2	14000	1	1	2	2	2	2	1	1	1	1	1	1
1	3	4	2	1	1	4	8325	2	2	1	1	2	1	1	1	1	1	2	2
1	2	4	2	1	3	1	12340	2	2	2	1	2	2	1	1	1	1	1	1
1	2	4	2	1	2	4	4660	2	2	2	2	2	1	3	2	1	2	2	2
1	2	3	2	1	2	1	600	2	2	1	2	2	1	1	1	1	1	1	1
1	2	4	1	1	2	2	8060	1	2	2	1	2	1	3	3	3	3	2	2
1	2	4	2	1	4	2	11600	2	2	1	1	2	1	1	1	1	1	1	1
1	2	4	2	1	1	4	6480	2	2	2	1	2	1	3	2	2	2	2	2
1	2	2	2	1	4	4	6480	2	2	1	1	2	1	1	2	2	2	2	2
1	2	3	1	1	4	1	11375	2	2	2	1	2	2	1	1	1	1	1	1
1	2	3	2	1	4	2	11375	2	2	1	1	2	2	1	1	1	1	1	1
1	2	3	1	1	4	2	14000	1	1	2	1	2	2	1	1	1	1	1	1
1	2	3	2	1	4	2	14000	2	2	1	1	2	2	1	1	1	1	1	1
1	2	3	1	1	4	1	3540	1	1	2	1	2	2	1	1	1	1	2	1
1	2	2	1	1	4	4	7500	1	1	1	2	2	2	1	1	1	1	1	1
1	2	4	1	1	3	2	7833.33	2	2	2	2	2	2	1	1	1	1	1	1
1	2	4	2	1	3	4	9500	2	2	2	2	2	2	1	2	2	2	2	1
1	2	3	2	1	3	4	4220	2	2	1	1	2	1	1	1	1	1	1	1
1	2	4	2	1	1	2	6266.67	2	2	2	2	2	2	1	1	1	1	1	1
1	2	4	2	1	1	4	6000	2	2	2	2	2	2	3	1	1	1	1	1
1	2	4	2	1	1	4	4333.33	2	2	1	1	2	1	1	1	1	1	2	1
1	2	4	1	1	4	2	4333.33	2	2	1	1	2	1	1	2	3	3	2	1
1	1	3	1	1	2	4	1200	1	2	1	2	2	#NULL!	1	1	1	1	1	1
1	1	4	2	1	2	4	1200	2	2	1	2	2	#NULL!	1	1	1	1	1	1
1	1	2	1	1	4	1	6666.67	1	1	2	1	2	2	1	1	1	1	1	1
1	2	4	2	1	2	2	7000	2	2	1	1	2	1	3	2	2	2	2	2
1	2	2	1	1	4	1	9000	1	1	2	1	2	1	1	1	1	1	1	1
1	2	3	2	1	2	1	6000	2	2	1	2	2	2	1	1	1	1	1	1
1	2	4	2	1	3	2	#NULL!	2	2	2	2	2	2	3	1	1	1	1	1
1	2	3	1	1	5	2	2075	2	2	2	2	2	2	1	2	2	2	2	1
1	3	2	1	1	5	1	53000	2	1	2	2	2	2	1	1	1	1	1	1
1	2	4	1	1	4	2	#NULL!	2	1	2	2	2	2	1	1	1	1	2	1
1	2	3	1	1	3	2	#NULL!	2	2	1	1	2	2	1	1	1	1	1	1
1	2	4	1	1	3	2	#NULL!	2	2	2	2	2	2	1	1	1	1	1	1
1	2	4	2	1	1	4	#NULL!	2	2	2	2	2	2	3	2	1	2	1	1
1	2	3	1	1	3	2	17250	1	1	1	1	2	2	1	1	1	1	1	1
1	2	4	1	1	3	2	14500	2	2	1	2	2	2	1	1	1	1	2	1
1	2	4	2	1	3	2	15000	2	2	2	2	2	2	1	1	1	1	1	1
1	2	4	1	1	4	2	15000	2	1	1	2	2	2	1	1	1	1	1	1
1	2	2	1	1	5	1	#NULL!	2	1	2	2	2	1	1	1	1	1	1	1
1	2	4	2	1	1	4	3800	2	2	2	2	2	1	1	1	1	1	2	1
1	2	3	1	1	2	4	2600	1	2	2	2	2	1	1	1	1	1	2	1
1	2	4	2	1	1	4	10000	2	2	2	2	2	2	3	1	1	1	1	1
1	2	4	2	1	3	2	9650	2	2	1	1	2	2	1	1	1	1	2	1
1	2	4	1	1	4	2	9650	1	2	1	1	2	2	1	1	1	1	1	1
1	2	4	1	1	4	2	10050	2	2	2	2	2	1	1	2	1	1	2	1
1	2	4	2	1	4	2	10050	2	2	1	2	2	2	1	1	1	1	1	2
1	2	4	1	1	2	2	14950	2	2	2	2	2	2	1	2	2	2	2	2
1	2	3	1	1	5	2	12666.7	1	1	1	2	2	1	1	1	1	1	1	1
1	1	3	2	1	2	4	4680	2	2	1	1	2	1	1	1	1	1	1	1
1	2	3	2	1	1	4	5250	2	2	2	2	2	1	1	1	1	1	1	1
1	2	3	2	2	3	2	6093.33	2	2	2	2	2	2	1	1	1	1	1	1
1	2	3	1	1	3	2	6093.33	1	2	2	2	2	2	1	1	1	1	1	1
1	2	2	1	1	5	4	16700	1	1	2	2	2	2	1	1	1	1	1	1
1	2	2	1	1	4	4	10150	2	2	1	2	2	2	1	1	1	1	1	1
1	2	4	2	1	1	4	5250	2	2	2	2	2	1	1	1	1	1	1	1
1	2	4	2	1	1	4	5500	2	2	2	2	2	2	1	1	1	1	1	1
1	2	4	1	1	1	2	3950	1	2	2	2	2	2	1	1	1	1	2	1
1	1	3	2	1	1	4	#NULL!	2	2	2	2	2	2	1	2	1	2	2	2
1	2	2	2	1	4	1	7500	2	2	1	2	2	2	1	1	1	1	1	1
1	2	4	2	1	1	4	2500	2	2	2	2	2	1	3	1	1	1	2	1
1	2	4	2	1	2	1	36300	2	2	1	2	2	1	1	1	1	1	1	1
1	2	4	1	1	2	4	36300	2	2	1	2	2	1	1	2	2	2	1	1
1	2	4	2	1	2	4	1620	2	2	2	2	2	1	1	1	1	1	2	1
1	2	3	2	1	3	2	5666.67	2	2	1	2	2	2	1	1	1	1	2	1
1	2	4	2	1	2	2	18300	2	2	2	1	2	2	1	1	1	1	2	1
1	2	3	2	1	4	2	15500	2	2	1	1	2	2	1	1	1	1	1	1
1	2	4	1	1	5	2	10500	2	2	2	1	2	2	1	1	1	1	1	1
1	2	3	2	1	4	2	10500	2	2	1	2	2	2	1	1	1	1	1	1
1	2	4	1	1	2	2	6050	2	2	2	1	2	2	1	1	1	1	1	1
1	2	3	2	1	3	2	6050	2	2	1	2	2	2	1	1	1	1	1	1
1	2	3	2	1	2	1	4888.89	2	2	2	2	2	2	1	1	1	1	1	1
1	2	4	1	1	4	2	6350	2	2	1	1	1	2	1	1	1	1	1	1
1	2	4	1	1	4	2	16050	1	2	2	2	2	2	1	1	1	1	1	1
1	2	3	2	1	4	2	16050	2	2	2	2	2	2	1	1	1	1	1	1
1	2	3	2	1	2	1	4533.33	2	2	2	2	2	2	1	1	1	1	1	1
1	2	4	2	1	2	4	5166.67	2	2	2	1	2	2	3	1	1	1	2	1
1	2	4	2	1	1	2	5000	2	2	2	1	2	2	1	1	1	1	1	1
1	2	4	1	1	4	2	5000	2	2	2	1	2	2	1	1	1	2	1	1
1	2	2	1	1	5	1	7333.33	1	1	2	1	2	2	1	1	1	1	1	1
1	2	4	1	1	3	2	7750	2	1	2	1	2	2	1	1	1	1	1	1
1	2	4	1	1	2	4	2166.67	2	2	1	1	2	2	1	1	1	1	2	1
1	2	4	1	1	4	2	24750	2	2	2	1	2	2	1	1	1	1	1	1
1	2	4	2	1	5	2	9300	2	2	2	1	2	2	1	1	1	1	1	1
1	2	4	2	1	2	2	6400	2	2	2	2	2	2	1	1	1	1	1	1
1	2	4	1	1	3	2	3470	2	1	2	2	2	2	1	1	1	1	1	1
1	2	4	2	1	3	2	6675	2	2	2	1	1	2	1	1	1	1	1	1
1	2	4	1	1	3	2	5650	2	2	2	1	2	2	1	1	1	1	1	1
1	2	2	2	1	4	2	4500	2	2	1	1	2	2	1	1	1	1	1	1
1	2	3	1	1	3	1	4500	1	2	1	1	2	1	1	1	1	1	1	1
1	2	4	1	1	2	1	16000	1	2	2	1	2	2	4	1	1	1	2	1
1	2	4	1	1	4	2	18750	1	2	2	2	2	2	1	1	1	1	1	1
1	2	4	2	1	3	2	18750	1	2	2	2	2	2	1	1	1	1	1	1
1	2	4	1	1	2	2	6800	2	2	1	2	2	2	1	1	1	1	1	1
1	2	4	1	1	4	2	9000	2	1	1	2	2	2	1	1	1	1	1	1
1	2	4	2	1	2	4	7300	2	2	2	1	2	2	1	1	1	1	1	1
1	2	4	1	1	5	2	12400	1	1	2	1	2	2	#NULL!	1	1	1	1	1
1	2	4	1	1	4	2	7500	2	2	1	1	2	2	1	1	1	1	1	1
1	2	4	1	1	4	2	6633.33	1	2	2	2	2	2	1	1	1	1	1	1
1	2	4	2	1	4	2	6633.33	2	1	2	1	2	2	1	1	1	1	1	1
1	2	4	2	1	2	2	5833.33	2	2	2	1	2	2	1	1	1	1	1	1
1	2	4	1	1	3	2	5833.33	2	2	2	1	2	2	1	2	1	2	1	1
1	2	4	2	1	1	4	7000	2	2	1	1	2	2	1	2	1	1	1	1
1	2	4	1	1	1	2	7000	2	2	2	1	2	2	1	1	1	1	1	1
1	2	4	2	1	2	2	8000	2	2	2	2	2	2	1	2	1	1	1	1
1	2	4	2	1	1	4	6766.67	2	2	2	1	2	2	3	1	1	1	1	1
1	2	4	1	1	3	2	5200	2	1	2	1	2	2	1	1	1	1	1	1
1	2	4	2	1	3	2	5200	2	2	2	1	2	1	1	1	1	1	1	1
1	2	3	1	1	5	2	7300	1	1	1	1	2	2	1	1	1	1	1	1
1	2	4	2	1	3	1	4350	2	2	2	2	2	1	1	1	1	1	1	1
1	2	4	2	1	1	4	4200	2	2	2	1	2	1	3	2	1	1	2	1
1	2	4	2	1	1	4	6900	2	2	2	1	2	2	1	1	1	1	1	1
1	2	4	1	1	2	2	4900	1	2	2	1	2	2	1	1	1	1	1	1
1	2	4	2	1	2	2	4900	2	2	2	1	2	2	1	1	1	1	1	1
1	2	4	2	1	4	2	13000	2	2	2	2	2	2	1	2	2	2	2	1
1	2	4	1	1	5	2	13000	2	1	2	2	2	2	1	1	1	1	2	1
1	2	4	1	1	4	2	6350	2	2	2	2	2	2	1	1	1	1	1	1
1	1	3	2	1	2	4	945	2	2	1	2	2	1	3	1	1	1	1	1
1	2	4	1	1	2	4	5000	2	2	2	2	2	1	3	1	2	2	1	1
1	1	4	2	1	2	4	2666.67	2	#NULL!	1	2	2	#NULL!	1	1	1	1	1	1
1	1	4	2	1	1	4	2200	2	2	1	2	2	1	1	1	1	1	2	1
1	1	2	2	1	1	1	6666.67	2	2	1	2	2	1	1	1	1	1	1	1
1	1	4	1	1	1	4	2200	2	2	1	2	2	1	1	1	1	1	2	1
1	1	4	2	1	1	4	2200	2	2	1	2	2	1	1	1	1	1	2	1
1	1	4	2	1	1	4	2100	2	2	1	2	2	1	1	1	1	1	2	1
1	1	4	2	1	1	4	2400	2	2	1	2	2	1	1	1	1	1	2	2
1	1	4	1	1	1	1	2900	1	2	1	2	2	1	1	1	1	1	1	1
1	1	4	2	1	1	4	2900	2	2	1	2	2	1	1	1	1	1	1	1
1	2	4	2	1	2	2	2600	2	2	2	2	2	1	1	2	2	2	2	1
1	1	3	2	1	1	4	2050	2	2	2	2	2	2	1	1	1	1	2	1
1	1	2	1	1	3	1	2750	1	1	1	2	2	1	1	1	1	1	1	1
1	1	3	1	1	2	1	1275	1	2	1	2	2	1	1	1	1	1	1	1
1	1	3	2	1	2	4	1410	2	2	2	2	2	1	1	1	1	1	1	1
1	1	3	2	1	1	4	#NULL!	1	2	1	2	2	1	1	1	1	1	2	2
1	2	1	2	1	3	4	6133.33	2	2	1	1	2	2	1	1	1	1	1	1
1	2	4	1	1	3	1	5200	2	1	1	1	2	1	1	1	1	1	1	1
1	2	4	2	1	2	1	5200	2	2	1	1	2	1	1	1	1	1	1	1
1	1	4	2	1	2	2	18000	2	2	2	2	2	2	3	1	1	1	2	2
1	2	3	2	1	3	2	10900	2	2	2	1	2	2	1	2	1	2	1	2
1	2	2	1	1	3	4	3766.67	1	1	2	2	2	2	1	1	1	1	1	1
1	1	4	1	1	4	2	20700	1	2	2	2	2	2	4	2	1	1	2	1
1	2	2	2	1	4	1	20800	2	2	2	2	2	2	1	1	1	1	1	1
1	2	2	1	1	4	2	8750	1	1	2	1	2	2	1	1	1	1	1	1
1	2	4	2	1	3	1	7166.67	2	2	1	1	2	2	1	1	1	1	1	1
1	2	4	1	1	3	2	10750	2	1	1	1	2	2	1	1	1	1	1	1
1	2	3	1	1	4	2	4725	2	1	2	1	2	2	1	1	1	1	1	1
1	2	3	2	1	4	2	4725	2	2	1	1	2	2	1	1	1	1	2	1
1	2	4	2	1	3	2	5930	2	2	2	1	2	1	3	1	1	1	1	1
1	2	4	2	1	3	2	8550	2	2	2	1	2	2	1	1	1	1	2	1
1	2	4	2	1	1	1	7000	2	2	2	1	2	1	3	1	1	1	1	1
1	2	4	1	1	1	1	#NULL!	2	2	2	2	2	2	1	1	1	1	2	1
1	2	4	2	1	1	4	#NULL!	2	2	2	2	2	2	1	1	1	1	1	1
1	2	4	2	1	1	4	11000	2	2	2	2	2	2	1	1	1	1	1	1
1	2	2	2	1	5	1	15080	2	2	1	1	2	2	1	1	1	1	2	1
1	2	1	1	1	3	1	4200	2	2	1	1	2	2	1	1	1	1	1	1
1	1	4	2	1	2	4	5820	2	2	2	2	2	2	3	1	1	1	2	1
1	1	4	1	1	3	2	14820	2	1	2	2	2	2	4	1	1	1	1	#NULL!
1	2	2	1	1	4	1	5600	2	2	1	2	1	1	1	1	1	1	1	1
1	2	4	2	1	3	4	1260	2	2	2	2	2	1	2	3	3	3	1	1
1	2	2	2	1	3	1	10400	1	1	1	2	2	1	1	1	1	1	1	1
1	2	3	1	1	3	1	7900	1	1	1	2	2	1	1	1	1	1	1	1
1	2	3	2	1	2	1	7900	2	2	1	2	2	2	1	1	1	1	1	1
1	1	4	1	1	2	4	2533.33	1	2	2	2	2	1	3	2	2	2	2	2
1	2	3	1	1	2	1	14100	1	2	1	2	2	1	1	1	1	1	1	1
1	2	2	2	2	3	1	14100	2	2	1	2	2	1	1	1	1	1	2	2
1	2	2	2	1	2	1	5916.67	2	2	1	2	2	1	1	1	1	1	1	1
1	2	3	2	1	2	1	4583.33	2	2	1	2	2	1	1	1	1	1	1	1
1	2	2	1	1	2	1	10500	1	1	1	2	2	1	1	1	1	1	1	1
1	2	2	2	1	3	1	4583.33	2	2	2	2	2	1	1	1	1	1	1	1
1	2	4	2	1	2	1	2350	2	#NULL!	2	2	2	1	1	1	1	1	2	1
1	2	4	1	1	4	1	4800	2	2	2	2	2	1	3	1	1	1	2	2
1	2	3	1	1	3	1	5433.33	2	2	1	1	2	1	1	1	1	1	1	1
1	2	3	2	1	2	1	5433.33	2	2	1	1	2	1	1	1	1	1	1	1
1	2	3	2	1	2	1	#NULL!	2	2	1	2	2	1	1	1	1	1	2	1
1	2	3	1	1	2	1	7633.33	2	2	2	1	2	2	1	1	1	1	1	1
1	2	3	2	1	1	1	7633.33	2	2	2	1	2	2	1	1	1	1	1	1
1	2	1	2	1	3	1	9333.33	2	2	1	2	2	2	1	1	1	1	1	1
1	2	3	1	1	3	1	5875	1	2	1	2	2	1	3	1	1	1	1	1
1	2	4	1	1	3	1	12625	2	2	2	2	2	2	1	1	1	1	1	1
1	2	4	1	1	4	2	6500	1	1	2	2	2	2	3	1	1	1	1	1
1	2	3	1	1	3	1	18100	2	2	2	1	2	1	1	1	1	1	1	1
1	2	3	2	1	2	1	18100	2	2	2	1	2	1	1	2	1	1	1	1
1	2	3	1	1	3	1	3840	1	2	1	2	2	1	1	1	1	1	1	1
1	2	4	2	1	3	4	11800	2	2	2	1	2	1	1	1	1	1	2	1
1	2	3	2	1	3	1	6250	2	2	1	1	2	1	1	1	1	1	1	1
1	1	3	1	1	5	1	13650	1	1	2	2	2	2	1	1	1	1	1	1
1	2	2	2	1	3	1	8666.67	2	2	2	2	2	2	1	1	1	1	1	1
1	2	4	1	1	2	1	500	2	2	2	2	2	1	1	1	1	1	1	1
1	2	3	1	1	4	1	4000	2	2	1	1	2	#NULL!	1	1	1	1	1	1
1	2	1	1	1	5	1	22666.7	1	2	2	1	2	2	1	1	1	1	1	1
1	2	4	2	1	3	2	4644	2	2	2	2	2	2	1	1	1	1	2	1
1	2	4	1	1	3	2	22523.3	2	2	2	2	2	2	3	1	1	1	1	1
1	2	2	1	1	4	2	22523.3	1	2	2	1	2	2	1	1	1	1	1	1
1	2	3	2	1	3	1	4750	2	2	2	2	2	2	3	1	1	1	1	1
1	2	1	1	1	5	1	45000	1	1	1	1	2	1	1	1	1	1	1	1
1	1	1	2	1	2	4	#NULL!	2	2	2	2	2	1	1	1	1	1	2	1
1	1	4	1	1	3	1	4116.67	1	2	1	2	2	1	1	1	1	1	1	1
1	1	4	2	1	1	4	2333.33	2	2	2	2	2	1	3	3	3	3	3	3
1	2	4	1	1	4	2	7848	2	2	2	2	2	2	1	1	1	1	2	1
1	2	4	2	1	2	2	7848	2	2	2	2	2	2	1	1	1	1	1	1
1	2	3	1	1	4	1	9100	1	1	2	2	2	2	1	1	1	1	1	1
1	2	3	2	1	4	2	9100	2	2	2	2	2	2	1	1	1	1	1	1
1	2	2	1	1	5	1	8066.67	2	2	2	1	2	1	1	1	1	1	1	1
1	2	3	1	1	4	2	13900	1	1	2	2	2	2	1	1	2	2	1	2
1	2	4	2	1	5	2	16600	2	2	2	2	2	2	1	1	1	1	1	1
1	2	3	2	1	2	2	9700	2	2	2	1	2	1	1	1	1	1	1	1
1	2	4	1	1	5	2	8000	2	2	2	1	2	2	1	1	2	2	1	1
1	2	4	1	1	2	1	2466.67	1	2	2	2	2	2	1	1	1	1	1	1
1	2	4	2	1	2	1	2466.67	2	2	2	2	2	2	1	1	1	1	1	1
1	2	4	2	1	1	2	3300	2	1	2	2	2	1	3	1	1	1	2	1
1	2	2	2	1	4	2	7900	2	2	2	2	2	1	1	1	1	1	1	1
1	2	2	1	1	4	1	7900	1	1	2	2	2	2	1	1	1	1	1	1
1	2	2	2	1	3	1	2933.33	2	2	2	2	2	2	1	1	1	1	1	1
1	2	3	1	1	2	1	1800	1	2	2	2	2	1	1	1	1	1	2	1
1	2	4	1	1	3	2	10825	1	1	2	2	2	2	1	1	1	1	1	1
1	2	2	1	1	4	1	4860	1	2	2	2	2	2	1	1	1	1	1	1
1	2	2	2	1	4	1	9466.67	2	2	1	2	2	1	1	1	1	1	1	1
1	2	3	1	1	3	1	8400	2	2	2	2	2	2	1	1	1	1	1	1
1	2	2	2	1	5	2	8400	2	2	2	2	2	2	1	1	1	1	1	1
1	1	4	2	1	2	4	6400	2	2	2	2	2	2	1	1	1	1	1	1
1	1	1	2	1	2	1	27400	2	1	1	2	2	1	1	1	1	1	1	1
1	2	4	2	1	1	1	7875	2	2	2	1	2	2	3	1	1	1	1	1
1	2	2	2	1	4	1	7875	2	2	1	1	2	2	1	1	1	1	1	1
1	1	4	2	1	1	4	825	2	2	1	1	2	1	1	2	2	2	2	2
1	1	2	2	1	1	4	#NULL!	2	2	1	2	2	1	1	1	1	1	1	1
1	2	2	1	1	4	1	8725	1	2	2	2	2	1	1	1	1	1	1	1
1	1	1	1	1	3	4	#NULL!	2	2	1	2	2	1	4	1	1	1	2	1
1	2	4	1	1	3	2	23500	2	2	1	1	2	2	1	1	1	1	1	1
1	1	4	1	1	2	1	7150	1	2	1	2	2	2	1	1	1	1	1	1
1	1	4	2	1	1	4	7150	2	2	1	2	2	1	1	2	2	2	2	2
1	2	4	1	1	5	2	12750	2	2	2	1	2	2	1	1	1	1	1	1
1	2	3	2	1	4	2	14000	2	2	2	1	2	2	1	1	1	1	1	1
1	2	3	1	1	5	2	11250	2	2	2	2	2	2	1	1	1	1	1	1
1	2	3	2	1	3	2	11250	2	2	2	2	2	2	1	1	1	1	1	1
1	2	4	1	1	4	2	8750	2	2	2	1	2	2	1	1	1	1	1	1
1	2	4	2	1	4	2	8750	2	2	2	1	2	2	1	1	1	1	1	1
1	2	3	1	1	5	2	28500	1	2	2	1	2	2	1	1	1	1	1	1
1	2	4	1	1	2	2	7300	2	2	2	2	2	2	1	1	1	1	1	1
1	2	3	2	1	2	4	7300	2	2	1	1	2	2	1	1	1	1	1	1
1	2	3	1	1	5	2	9600	1	2	2	2	2	1	1	1	1	1	1	1
1	2	3	2	1	5	2	14400	2	2	2	2	2	2	1	1	1	1	1	1
1	2	3	2	1	3	4	3640	2	2	1	1	1	2	1	1	1	1	1	1
1	2	3	2	1	1	4	6500	2	2	1	1	2	2	1	1	1	1	1	1
1	2	3	2	1	3	2	10100	2	2	1	1	2	2	1	1	1	1	1	1
1	2	3	1	1	4	2	9100	1	2	1	1	2	2	1	1	1	1	1	1
1	2	3	1	1	4	2	10150	2	2	2	1	2	2	1	1	1	1	1	1
1	2	3	2	1	5	2	13500	2	2	2	1	2	2	1	1	1	1	1	1
1	2	3	1	1	3	2	13500	2	2	2	1	2	2	1	1	1	1	1	1
1	1	4	1	1	4	2	5290	1	2	1	2	2	1	3	2	2	2	2	1
1	2	3	2	1	4	2	3150	2	2	1	1	2	2	1	1	1	1	1	2
1	2	4	1	1	2	2	14500	1	1	1	2	2	2	1	1	1	1	1	1
1	2	3	2	1	3	2	13500	2	2	1	1	2	2	3	1	1	1	1	1
1	2	4	1	1	3	2	8550	1	2	2	2	2	2	1	1	1	1	1	1
1	2	1	2	1	4	1	12333.3	2	1	2	2	2	1	1	1	1	1	1	1
1	1	4	2	1	2	4	#NULL!	2	2	2	2	2	1	3	1	1	1	1	1
1	1	3	1	1	2	4	#NULL!	2	#NULL!	1	2	2	1	1	2	2	2	3	2
1	1	1	2	1	2	1	#NULL!	2	#NULL!	1	2	2	1	1	1	1	1	1	1
1	1	4	1	1	2	4	#NULL!	1	2	1	2	2	1	1	1	1	1	2	1
1	1	4	2	1	1	4	#NULL!	2	2	2	2	2	1	1	1	1	1	2	1
1	1	4	1	1	3	2	4880	2	2	2	2	2	2	1	1	1	1	1	1
1	1	1	2	1	4	1	6566.67	2	1	2	2	2	2	1	1	1	1	1	1
1	1	3	2	1	4	2	4530	2	2	2	2	2	2	1	1	1	1	1	1
1	1	3	2	1	4	2	4530	1	1	2	2	2	2	1	1	1	1	1	1
1	1	3	2	1	1	4	9120	2	2	2	2	2	2	1	1	1	1	1	1
1	1	4	1	1	4	2	9800	2	1	2	2	2	2	1	1	1	1	1	1
1	1	4	2	1	4	2	9800	2	2	1	2	2	1	1	2	2	2	2	1
1	1	2	1	1	2	4	#NULL!	2	2	1	1	2	1	1	1	1	1	1	2
1	1	1	1	1	3	4	#NULL!	1	2	1	1	2	1	1	1	1	1	2	1
1	2	3	2	1	2	1	18145	2	2	1	1	2	1	1	1	1	1	1	1
1	2	4	2	1	1	4	6000	2	2	2	2	2	1	1	2	2	2	2	1
1	2	4	2	1	1	4	650	2	2	1	2	2	2	3	2	2	2	2	2
1	2	4	2	1	5	2	10000	2	2	2	1	2	2	3	1	1	1	2	1
1	2	2	2	1	3	1	4500	2	2	2	2	2	2	1	1	1	1	1	1
1	2	4	2	2	5	2	10200	2	2	1	1	2	1	1	1	2	2	2	1
1	2	3	1	1	4	1	4683.33	1	2	1	2	2	1	1	1	1	1	1	1
1	2	4	2	1	1	4	4683.33	2	2	2	1	2	1	3	2	1	1	1	1
1	1	4	2	1	3	4	7020	2	2	2	2	2	2	1	1	1	1	1	1
1	2	3	1	1	5	2	5333.33	2	2	1	1	2	2	1	1	1	1	2	1
1	2	3	2	1	3	2	5333.33	2	2	1	1	2	2	1	1	2	3	2	3
1	3	4	1	1	1	4	5335	2	2	2	2	2	2	1	1	1	1	1	1
1	3	4	2	1	1	4	5335	2	2	2	2	2	2	1	1	1	1	1	1
1	3	1	1	1	3	4	24866.7	1	1	2	2	2	1	1	1	1	1	1	1
1	3	3	2	1	2	4	11450	2	2	1	2	2	2	1	1	1	2	1	1
1	3	2	1	1	1	4	13850	1	2	1	1	2	2	1	1	1	1	1	1
1	3	4	1	1	2	2	10250	2	2	2	2	2	1	1	1	1	1	1	1
1	3	4	2	1	1	4	10250	2	2	1	2	2	1	1	2	1	2	2	1
1	2	4	2	1	1	4	3850	2	2	2	1	2	2	1	1	1	1	1	1
1	2	3	2	1	3	2	4000	2	2	1	2	2	2	2	1	1	1	1	1
1	3	4	2	1	3	2	#NULL!	2	2	2	2	2	2	3	1	1	1	1	1
1	3	4	2	1	4	4	#NULL!	2	2	2	2	2	2	3	2	1	2	2	1
1	2	3	1	1	4	2	7190	1	2	2	2	2	1	1	3	3	3	2	1
1	2	3	1	1	3	2	2733.33	1	2	2	2	2	2	1	1	1	1	1	1
1	2	4	1	1	3	1	2500	2	2	1	2	2	1	1	1	1	1	1	1
1	2	4	1	1	4	1	1673.33	1	2	2	1	2	1	1	1	1	1	2	1
1	2	4	1	1	2	1	2940	1	2	1	2	2	1	3	1	1	1	1	1
1	2	4	1	1	1	1	885	2	2	2	2	2	1	1	2	2	2	2	2
1	2	4	2	1	1	4	2128	2	2	2	2	2	1	1	1	1	1	1	2
1	2	4	1	1	2	1	1150	2	2	2	2	2	1	1	2	1	2	2	1
1	2	3	2	1	4	1	10000	2	2	1	2	2	2	1	1	1	1	1	1
1	2	4	2	1	2	1	4200	2	2	2	1	2	2	3	2	1	3	2	1
1	2	4	2	1	1	4	9250	2	2	1	1	2	1	3	2	2	1	2	2
1	2	4	1	1	2	1	875	1	2	1	2	2	2	1	1	1	1	2	2
1	2	4	2	1	2	1	875	2	2	2	2	2	2	1	1	1	1	1	2
1	1	2	1	1	5	1	18600	1	1	2	1	2	2	1	1	1	1	1	1
1	2	4	2	1	1	4	4133.33	2	2	1	2	2	2	3	1	1	2	2	1
1	2	4	2	1	1	2	7600	2	2	2	2	2	2	3	1	1	1	1	1
1	2	3	2	1	4	2	4475	2	2	1	2	2	2	1	1	1	1	2	2
1	2	4	2	1	2	2	13500	2	2	2	2	2	2	1	1	1	1	1	1
1	2	4	1	1	3	2	13500	2	2	2	2	2	2	1	1	1	1	1	1
1	2	3	1	1	3	1	2500	1	2	1	2	2	1	1	1	1	1	1	1
1	2	3	1	1	2	1	1800	1	2	1	2	2	1	1	1	1	1	1	1
1	2	2	2	1	3	4	2093.33	2	2	1	2	2	1	1	1	1	1	1	1
1	2	3	2	1	1	1	2400	2	2	2	2	2	1	1	1	1	1	1	1
1	2	4	2	1	1	4	3100	1	2	1	2	2	1	3	1	1	1	2	1
1	2	4	2	1	2	4	2500	2	2	2	2	2	2	1	1	1	1	2	1
1	2	4	1	1	2	2	966.667	1	2	1	2	2	2	1	1	1	1	2	1
1	2	3	2	1	1	1	966.667	2	2	1	2	2	1	1	1	1	1	1	1
1	2	2	2	1	3	1	9500	2	#NULL!	2	2	2	#NULL!	1	1	1	1	1	1
1	2	4	2	1	1	4	2471.5	2	2	2	2	2	1	1	2	1	2	2	1
1	1	1	1	1	2	1	25000	1	1	1	2	2	#NULL!	1	1	1	1	1	1
1	2	3	1	1	3	1	2516.67	1	1	1	2	2	2	1	1	1	1	1	1
1	2	3	2	1	1	1	10600	2	2	1	2	2	1	1	1	1	1	1	1
1	2	4	2	1	1	1	#NULL!	2	2	1	2	2	1	3	1	1	1	1	1
1	2	3	2	1	1	1	5800	2	2	2	2	2	1	1	1	1	1	1	1
1	2	2	2	1	3	4	512	2	2	1	2	2	1	1	1	1	1	1	1
1	2	3	2	1	2	4	3800	2	2	2	2	2	1	1	1	1	1	1	1
1	2	2	1	1	3	1	2250	2	2	1	2	2	1	1	2	2	2	1	1
1	2	4	1	1	2	4	1713.33	2	2	2	2	2	1	1	1	1	1	1	1
1	2	4	2	1	1	4	1713.33	2	2	2	1	2	1	1	1	1	1	1	1
1	2	3	2	1	2	1	4525	2	2	1	2	2	2	1	1	1	1	1	1
1	1	4	1	1	5	2	10700	2	2	2	2	2	2	1	1	1	1	2	1
1	2	4	2	1	2	4	1400	2	2	2	2	2	2	3	1	1	1	2	1
1	1	2	1	1	3	4	#NULL!	2	1	1	2	2	2	1	1	1	1	1	1
1	2	4	2	1	2	4	6500	2	2	2	1	2	2	3	2	1	2	2	2
1	2	3	1	1	3	2	16666.7	1	1	2	1	2	2	1	1	1	1	1	1
1	2	4	1	1	1	2	7365	2	2	1	2	2	1	1	2	2	2	2	2
1	2	4	1	1	1	4	2513	1	2	2	2	2	1	1	1	1	1	1	1
1	2	2	1	1	3	1	6540	1	2	1	2	2	1	1	1	1	1	1	1
1	2	3	2	1	2	4	3899	2	2	2	2	2	1	1	1	1	1	1	1
1	2	3	1	1	3	1	7200.5	1	2	1	1	2	1	1	2	2	1	2	2
1	2	1	1	1	4	1	13840	2	2	2	2	2	2	1	1	1	1	1	1
1	2	3	1	1	2	1	3475	2	2	1	2	2	1	1	1	1	1	1	1
1	2	3	1	1	2	4	1145.33	2	2	1	2	2	1	4	1	1	1	1	2
1	2	2	2	1	4	1	3475	2	2	2	2	2	1	1	1	1	1	1	1
1	2	4	2	1	1	1	3375	2	2	2	2	2	2	3	2	2	2	2	2
1	2	2	2	1	4	1	2990	2	1	2	2	2	2	1	1	1	1	1	2
1	2	4	2	1	1	1	12666.7	2	2	1	2	2	1	3	2	2	2	2	2
1	2	4	2	1	1	1	1900	2	2	1	2	2	1	3	2	2	2	2	2
1	2	2	1	1	3	1	5700	2	2	1	2	2	2	1	1	1	1	2	1
1	2	4	2	1	1	4	2100	2	2	1	2	2	1	3	3	3	3	3	3
1	2	3	2	1	3	1	6000	2	2	1	2	2	1	1	1	1	1	1	1
1	2	4	1	1	3	1	1700	1	2	2	2	2	1	1	1	1	1	1	1
1	2	4	2	1	2	1	1700	#NULL!	2	2	2	2	1	1	1	1	1	1	1
1	2	2	2	1	3	1	3166.67	2	2	1	2	2	2	1	1	1	1	1	2
1	2	3	1	1	2	1	10000	2	2	2	2	2	2	1	1	1	1	2	3
1	2	3	2	1	1	1	10000	2	2	2	2	2	2	1	2	1	1	3	3
1	2	4	2	1	1	4	3100	1	2	2	2	2	2	3	2	2	2	2	2
1	2	2	2	1	3	1	8000	1	2	2	2	2	1	1	1	1	1	2	2
1	2	4	2	1	1	1	2800	2	2	2	2	2	2	3	1	1	1	1	1
1	2	3	1	1	2	1	4000	1	1	2	2	2	1	3	2	1	1	2	1
1	2	4	1	1	3	1	3200	2	2	2	2	2	2	1	1	1	1	1	1
1	2	4	1	1	1	1	1000	1	2	2	2	2	1	3	1	1	1	1	1
1	2	4	1	1	4	2	#NULL!	1	2	2	2	2	2	3	1	1	1	2	1
1	2	4	2	2	1	2	5710	2	2	2	1	2	1	1	1	1	1	2	1
1	1	4	2	1	1	4	#NULL!	2	2	2	2	2	1	1	1	1	1	2	1
1	2	4	2	1	2	2	7733.33	2	2	1	1	2	1	3	2	2	2	2	1
1	2	4	2	1	5	2	#NULL!	2	2	1	2	2	1	3	2	1	1	1	1
1	2	3	2	1	4	4	3333.33	2	2	1	1	2	2	1	1	1	1	1	1
1	2	4	2	1	2	2	15400	2	2	2	2	2	2	3	2	2	2	2	1
1	2	3	1	1	4	1	8600	2	2	1	2	2	2	1	1	1	1	2	1
1	2	3	1	1	2	4	2258.33	2	2	2	2	2	1	1	2	3	3	2	2
1	1	4	2	1	3	2	6100	2	2	2	2	2	2	1	1	1	1	1	1
1	2	4	2	1	3	2	#NULL!	2	2	2	2	2	1	3	1	1	1	1	1
1	1	1	2	1	4	1	8650	2	2	1	2	2	2	1	1	1	1	1	1
1	2	2	2	1	3	1	2800	2	2	2	1	2	1	1	1	1	1	1	1
1	2	2	2	1	4	1	6500	2	2	2	1	2	1	1	1	1	1	1	1
1	3	3	2	1	3	4	10500	2	2	1	1	2	1	1	1	1	1	1	1
1	3	3	1	1	3	4	10500	1	1	1	1	2	1	1	1	1	1	1	1
1	2	3	1	1	3	4	4160	2	2	2	2	2	2	1	2	1	1	1	1
1	3	4	1	1	1	1	2430	1	1	2	2	2	2	1	2	1	2	1	1
1	2	3	1	1	2	1	#NULL!	1	2	1	2	2	1	1	1	1	1	1	1
1	2	4	1	1	3	4	#NULL!	2	2	2	2	2	1	1	1	1	1	1	1
1	3	4	2	1	2	2	11275	2	2	2	2	2	2	3	1	1	1	1	1
1	3	3	2	1	1	1	11500	2	2	2	1	2	2	1	1	1	1	1	1
1	3	1	2	1	2	1	#NULL!	2	2	1	1	2	1	1	1	1	1	1	1
1	3	3	1	1	4	2	4200	1	1	2	2	2	2	1	2	1	1	2	1
1	3	3	2	1	3	2	10850	2	2	2	2	2	2	1	1	1	1	2	1
1	3	3	2	1	4	2	16000	2	2	2	2	1	2	1	1	1	1	1	1
1	3	4	2	1	2	2	29000	2	2	2	2	2	2	3	2	1	2	2	2
1	3	4	2	1	2	4	4160	2	2	2	2	2	2	3	2	1	2	3	2
1	3	2	1	1	5	1	56650	1	1	1	2	2	1	1	1	1	1	1	1
1	3	4	1	1	3	1	28400	2	1	2	1	2	1	1	1	1	1	1	1
1	3	3	2	1	2	2	10000	2	1	1	2	2	2	1	2	2	1	1	1
1	3	3	2	1	4	2	17500	2	2	2	2	2	2	1	1	1	1	1	1
1	3	3	1	1	3	2	7400	2	2	2	2	2	2	1	1	1	1	1	1
1	3	4	1	1	4	4	3200	2	1	2	1	2	2	1	2	1	2	1	1
1	3	3	1	1	5	2	#NULL!	1	1	2	1	2	2	1	1	1	1	1	1
1	3	3	2	1	3	2	6275	2	2	2	2	2	#NULL!	1	1	1	1	1	1
1	3	4	1	1	3	2	17600	2	2	2	2	2	1	1	2	2	2	2	1
1	2	3	2	1	2	1	1900	2	2	1	2	2	1	1	1	1	1	1	1
1	1	4	1	1	2	4	#NULL!	1	2	1	2	2	1	1	2	1	1	1	1
1	1	3	1	1	3	4	5850	1	1	1	2	2	2	1	1	1	1	1	1
1	2	4	2	1	2	2	14275	2	2	1	1	2	2	3	1	1	1	2	1
1	2	3	2	1	3	1	3650	2	2	1	2	2	1	1	1	1	1	1	1
1	2	4	2	1	1	1	1000	2	2	1	1	2	1	3	2	1	1	1	1
1	2	2	1	1	5	2	35000	1	1	1	1	2	2	1	1	1	1	1	1
1	1	2	1	1	3	4	#NULL!	1	2	2	2	2	2	1	1	1	1	2	1
1	3	1	1	1	3	1	9033.33	2	1	1	1	2	1	1	1	1	1	2	1
1	2	3	2	1	1	1	1200	2	2	1	2	2	1	3	1	1	1	2	1
1	2	4	2	1	3	2	4650	2	2	1	2	2	2	1	1	1	1	1	1
1	1	4	2	1	2	4	3500	2	2	2	2	2	2	1	1	1	1	1	1
1	1	4	1	1	4	2	3500	2	2	2	2	2	2	1	2	1	1	1	1
1	2	4	1	1	3	2	6675	2	2	2	2	2	1	3	1	1	1	1	1
1	2	4	2	1	2	2	5400	2	2	1	2	2	2	1	1	1	1	1	1
1	2	4	1	1	4	2	5400	2	2	1	2	2	2	1	1	1	1	1	1
1	2	4	1	1	3	2	4666.67	2	2	2	2	2	2	1	1	1	1	1	1
1	2	4	1	1	3	2	5250	1	2	2	2	2	2	1	1	1	1	1	1
1	3	4	1	1	3	4	19000	2	2	2	2	2	1	1	1	1	1	1	1
1	3	4	2	1	3	4	19000	2	2	2	2	2	1	1	1	1	1	1	1
1	2	2	1	1	3	1	11500	1	1	1	1	2	1	1	1	1	1	1	1
1	2	3	1	1	3	2	12000	1	2	1	1	2	2	3	1	1	1	1	1
1	2	3	1	1	4	1	6666.67	1	1	2	1	2	1	1	1	1	1	1	1
1	2	4	1	1	3	2	5500	2	1	2	2	2	2	1	1	1	1	1	1
1	2	4	2	1	1	2	5750	2	2	2	2	2	2	3	1	1	1	2	1
1	2	4	2	1	2	4	4166.67	2	2	2	2	2	2	1	1	1	1	1	1
1	2	4	2	1	1	4	6555	2	2	2	2	2	1	1	2	2	3	2	1
1	2	4	1	1	3	2	7706	2	2	1	2	2	1	1	3	3	3	3	3
1	2	1	2	1	5	1	8041.67	1	1	1	2	2	1	1	1	1	1	1	1
1	2	4	1	1	2	2	5500	2	2	1	2	2	1	1	1	1	1	1	1
1	2	4	2	1	4	2	5666.67	2	2	1	1	2	2	1	2	1	1	3	1
1	2	4	1	1	3	2	5666.67	2	2	1	1	2	2	1	1	1	1	1	1
1	2	4	1	1	2	2	4790	2	2	2	2	2	1	1	2	1	1	1	1
1	3	1	2	1	3	1	8550	2	2	1	2	2	1	1	1	1	1	2	1
1	2	2	1	1	4	1	4613.33	2	1	1	1	2	1	1	1	1	1	1	1
1	2	4	1	1	2	2	5000	2	2	2	2	2	2	1	1	1	1	1	1
1	2	4	2	1	2	2	5000	2	2	2	2	2	2	1	1	1	1	1	1
1	2	4	2	1	3	2	#NULL!	2	2	2	1	2	1	3	1	1	1	1	1
1	2	2	1	1	4	1	7540	1	1	1	2	2	1	1	1	1	1	1	1
1	2	2	2	1	3	1	8500	2	2	1	2	2	1	1	1	1	1	1	1
1	2	4	1	1	4	2	#NULL!	2	2	1	2	2	2	1	1	1	1	1	1
1	2	4	2	1	2	2	6500	2	2	2	1	2	2	1	1	1	1	1	1
1	2	4	2	1	4	2	5350	2	2	1	1	2	2	1	1	1	1	1	1
1	2	4	1	1	3	2	5350	2	2	1	1	2	2	1	1	1	1	1	1
1	2	4	1	1	4	2	5900	2	2	2	2	2	2	1	1	1	1	1	1
1	2	4	2	1	4	2	5900	2	2	2	2	2	2	1	2	1	2	1	2
1	2	4	1	1	4	2	4805	1	2	1	2	2	1	1	1	1	2	1	1
1	2	4	1	1	4	2	10540	1	1	1	2	2	1	1	1	1	2	1	1
1	2	4	2	1	2	2	6000	2	2	2	2	2	2	1	1	1	1	1	1
1	2	4	1	1	3	2	6000	1	2	2	2	2	2	1	1	1	1	1	1
1	2	2	2	1	3	1	11625	2	2	1	2	2	2	1	1	1	1	2	2
1	2	4	1	1	4	2	4760	2	2	2	2	2	1	1	1	1	1	1	1
1	2	4	2	1	1	2	13750	2	2	2	2	2	2	3	2	2	2	1	1
1	2	4	2	1	3	2	8750	2	2	2	2	2	1	1	1	2	1	2	2
1	2	4	2	1	1	2	9525	2	2	1	2	2	1	1	1	1	1	1	1
1	2	4	2	1	2	2	4900	2	2	2	2	2	2	1	1	1	1	1	1
1	2	4	1	1	3	2	4900	2	2	1	2	2	1	1	2	2	3	1	1
1	2	3	1	1	3	2	13400	2	2	1	1	2	2	1	1	1	1	1	1
1	2	4	1	1	4	2	3440	2	2	2	2	2	#NULL!	1	2	1	1	1	1
1	2	4	2	1	2	2	3440	2	2	2	2	2	#NULL!	1	2	1	1	1	1
1	2	4	2	1	3	2	4100	2	2	2	2	2	2	1	1	1	1	1	1
1	2	4	1	1	3	1	8125	2	2	2	2	2	2	1	1	1	1	1	1
1	2	4	1	1	5	2	5166.67	2	2	2	2	2	1	1	2	2	3	1	1
1	2	4	2	1	4	2	5166.67	2	2	2	2	2	2	1	1	1	1	1	1
1	2	4	2	1	1	4	4533.33	2	2	1	2	2	1	3	1	1	1	1	1
1	2	3	1	1	3	1	16590	1	2	1	2	2	2	1	1	1	1	1	1
1	2	4	2	1	3	2	6595	2	2	2	2	2	1	3	1	1	1	1	1
1	2	4	2	1	3	2	5562.5	2	2	2	1	2	1	1	1	1	1	1	1
1	2	3	2	1	2	2	18200	2	2	2	2	2	2	1	1	1	1	1	1
1	2	2	1	1	4	1	13900	1	1	2	2	2	1	1	1	1	1	1	1
1	2	4	2	1	2	2	12100	2	2	2	2	2	2	3	1	1	2	2	1
1	2	2	1	1	4	1	12100	2	1	1	2	2	1	1	1	1	1	1	1
1	2	3	1	1	3	2	2950	1	1	2	1	2	2	1	1	1	1	1	1
1	3	3	1	1	4	2	21000	2	2	1	2	2	2	1	1	1	1	2	1
1	2	4	2	1	1	2	4500	2	2	2	2	2	1	1	2	1	1	2	1
1	2	4	2	1	2	4	4733.33	2	2	2	1	2	1	1	1	1	1	1	1
1	2	4	1	1	2	2	4733.33	2	2	2	1	2	1	1	2	3	3	2	2
1	2	4	2	1	2	2	5500	2	2	2	2	2	2	3	1	1	1	1	1
1	2	4	2	1	4	2	5300	2	2	2	2	2	1	3	1	1	1	1	1
1	2	4	1	1	3	2	3333.33	1	1	2	1	2	2	2	1	1	1	1	1
1	2	4	2	1	2	2	4100	2	2	1	1	2	1	3	1	1	1	1	1
1	2	4	1	1	3	2	8750	2	2	2	2	2	1	1	1	1	1	1	1
1	2	4	2	1	4	2	8750	2	2	2	2	2	1	1	2	1	1	3	1
1	2	4	2	1	2	4	8833.33	2	2	1	2	2	1	3	2	2	3	2	2
1	3	2	2	1	1	4	10000	2	2	1	2	2	1	1	1	1	1	2	1
1	1	4	1	1	2	4	5180	1	2	1	2	2	2	1	1	1	1	1	1
1	1	3	2	1	2	4	5180	2	2	1	2	2	2	1	1	1	1	1	1
1	1	4	2	1	3	4	4500	2	2	2	2	2	1	1	1	1	1	1	1
1	2	4	2	1	1	4	9000	2	2	2	2	2	2	3	1	1	1	1	1
1	1	1	1	1	4	1	8800	2	2	2	2	2	2	1	1	1	1	1	1
1	2	2	1	1	4	4	8500	1	2	1	1	2	1	1	1	1	1	1	1
1	3	4	1	1	2	2	5700	2	2	2	2	2	2	1	2	1	1	2	1
1	2	4	1	1	2	2	16000	2	2	2	1	2	2	3	1	1	1	1	1
1	2	3	2	1	2	4	11000	2	2	2	2	2	2	1	1	1	1	1	1
1	2	4	2	1	1	2	13700	2	2	2	1	2	1	3	2	2	2	1	1
1	2	3	2	1	3	4	11500	2	2	2	2	2	2	1	1	1	1	1	1
1	3	2	2	1	4	1	15275	2	2	2	1	2	1	1	1	1	1	1	1
1	3	1	2	1	3	1	#NULL!	2	2	1	2	2	2	1	1	1	1	1	1
1	3	4	2	1	2	2	#NULL!	2	2	2	2	2	1	3	3	3	3	1	1
1	3	4	2	1	1	4	6250	2	2	2	1	2	2	3	1	1	1	1	1
1	3	3	2	1	3	2	11125	2	2	2	2	2	1	3	1	1	1	1	1
1	3	4	2	1	2	4	5800	2	2	2	2	2	2	3	2	1	2	2	1
1	3	4	1	1	2	4	#NULL!	1	2	1	1	2	2	3	1	1	1	1	1
1	3	2	1	1	3	1	#NULL!	1	1	1	2	2	1	1	1	1	1	1	1
1	3	4	1	1	5	4	#NULL!	2	1	2	2	2	2	1	1	1	1	1	1
1	3	4	2	1	3	2	#NULL!	2	2	2	2	2	2	1	1	1	1	1	1
1	2	4	2	1	2	1	10250	2	2	2	2	2	1	1	1	1	1	2	1
1	2	2	1	1	4	1	13166.7	1	1	1	2	2	1	1	1	1	1	1	1
1	2	2	2	1	4	1	13166.7	2	2	1	2	2	1	1	1	1	1	2	1
1	2	4	2	1	2	4	4950	2	2	1	2	2	1	1	2	1	1	2	2
1	2	2	1	1	4	1	14333.3	1	1	1	2	2	1	1	1	1	1	1	1
1	2	3	1	1	3	1	11800	1	2	1	2	2	1	1	1	1	1	2	1
1	2	2	2	1	3	1	11800	2	2	1	2	2	1	1	1	1	1	2	1
1	2	3	1	1	3	1	6833.33	2	2	1	2	2	1	1	1	1	1	1	1
1	2	3	2	1	2	1	6833.33	2	2	1	2	2	1	1	1	1	1	1	1
1	2	4	1	1	2	1	1900	1	2	2	2	2	1	1	1	1	1	1	1
1	2	4	1	1	2	4	6000	1	2	1	2	2	2	1	2	2	1	1	1
1	2	2	1	1	4	1	9166.67	1	2	2	2	2	1	1	1	1	1	2	1
1	2	3	2	1	2	1	3400	2	2	2	2	2	1	1	1	1	1	2	1
1	2	4	1	1	2	4	3800	1	2	2	2	2	1	1	1	1	1	1	1
1	2	4	2	1	3	4	3800	2	2	2	2	2	1	1	1	1	1	1	1
1	2	3	2	1	3	1	11250	2	2	2	2	2	1	1	1	1	1	1	1
1	2	4	2	1	2	4	7000	2	2	2	2	2	1	3	1	1	1	2	1
1	2	3	2	1	2	1	5500	1	2	1	1	2	1	1	1	1	1	2	1
1	2	4	1	1	1	1	6666.67	2	2	2	1	2	1	1	2	1	1	2	2
1	2	2	1	1	4	1	9333.33	2	2	1	2	2	1	1	1	1	1	1	2
1	2	1	1	1	3	1	2900	1	1	1	2	2	1	1	1	1	1	2	1
1	2	2	2	1	2	1	9000	2	2	1	1	2	2	1	1	1	1	1	1
1	2	3	2	1	2	1	13083.3	2	#NULL!	2	2	2	1	1	1	1	1	1	1
1	2	3	2	1	4	2	13083.3	2	2	2	2	2	1	1	1	1	1	1	1
1	2	3	1	1	3	1	6125	1	2	1	1	2	1	1	1	1	1	1	1
1	2	2	1	1	2	1	5400	1	2	2	2	2	1	3	1	1	1	1	1
1	2	4	2	1	3	1	9900	2	2	2	2	2	1	1	1	1	1	1	1
1	3	2	1	1	4	1	#NULL!	1	1	2	2	2	1	1	1	1	1	1	1
1	1	3	1	1	4	1	5766.67	1	2	1	2	2	2	1	1	1	2	1	1
1	1	3	2	1	3	1	5766.67	2	2	1	2	2	2	1	1	1	1	1	1
1	2	3	1	1	4	2	9000	2	2	2	1	2	2	1	1	1	1	1	1
1	2	4	1	1	3	2	6500	2	2	2	2	2	2	1	1	1	1	1	1
1	2	3	1	1	3	2	13500	2	2	2	2	2	2	1	1	1	1	1	1
1	3	4	2	1	2	2	10000	2	2	2	2	2	1	3	2	#NULL!	1	2	1
1	2	4	1	1	3	2	9600	1	2	2	1	2	2	1	1	1	1	1	1
[truncated: 4,146 more rows]
