# Supplementary material for: Health-related quality of life and its influencing factors for patients with hypertension: evidence from the urban and rural areas of Shaanxi Province, China
Source: BMC Health Serv Res. 2016 Jul 18;16:277. doi: 10.1186/s12913-016-1536-x (PMC4950775; doi:10.1186/s12913-016-1536-x)
Supplement: Additional file 2: — Label of the variables in the dataset. (TXT 1 kb) [file 12913_2016_1536_MOESM2_ESM.txt]

Variables    Label
urb_rur£º    urban or rural: 1-urban, 0-rural
area£º       region: 1-Shannan, 2-Guanzhong, 3-Shaanbei
agegroup£º   age groups: 1 15-44 years old, 2 45-54 years old, 3 55-64 years old, 4 more than
gender£º     gender: 1-male, 2-female
nationality£ºEthic group: 1-han, 2-others
edu£º        Education:1-Illiterate, 2- primary school, 3-junior high school, 4-senior high 
employment£º employment status: 1-employed, 2-retired, 3-unemployed
perexp£º     the consumption expenditure per individual (RMB)
smoke£º      smoking status: 1-smoke, 2-no smoking
drink£º      drinking status: 1-drink alcohol, 2-no drinking
examination£ºhealth examination: 1-no, 2-yes
guidance£º   health education: 1-no, 2-yes
insurance£º  insurance coverage: 1-uninsured, 2-insured
exercise2£º  Physical activity: 1-no, 2-yes
marriage2£º  marital status: 1-married, 2-single, 3-divorced, 4-widowed
mobility£º   EQ-5D mobility: 1-no problems, 2-moderate problems, 3-extreme problems
selfcare£º   EQ-5D self-care: 1-no problems, 2-moderate problems, 3-extreme problems
activity£º   EQ-5D usual activities: 1-no problems, 2-moderate problems, 3-extreme problems
pain£º       EQ-5D pain/discomfort: 1-no problems, 2-moderate problems, 3-extreme problems
anxiety£º    EQ-5D anxiety/depression: 1-no problems, 2-moderate problems, 3-extreme problems
